# Supplementary material for: Towards optimized tissue regeneration: a new 3D printable bioink of alginate/cellulose hydrogel loaded with thrombocyte concentrate
Source: Front Bioeng Biotechnol. 2024 Mar 26;12:1363380. doi: 10.3389/fbioe.2024.1363380 (PMC11002213; doi:10.3389/fbioe.2024.1363380)
Supplement: Supplementary file 1 [file DataSheet1.ZIP]

Archive with 4 entries (4 files):
- Proteomcis_File_01_Maxquant parameters_PerumalManicam2023.xlsx
- Proteomcis_File_02_Total proteins_PerumalManicam2023.xlsx
- Proteomcis_File_03_Statistical analysis_PerumalManicam2023.xlsx
- Proteomcis_File_04_Bioinformatics_PerumalManicam2023.xlsx
