# Supplementary material for: Towards optimized tissue regeneration: a new 3D printable bioink of alginate/cellulose hydrogel loaded with thrombocyte concentrate
Source: Front Bioeng Biotechnol. 2024 Mar 26;12:1363380. doi: 10.3389/fbioe.2024.1363380 (PMC11002213; doi:10.3389/fbioe.2024.1363380)
Supplement: Supplementary file 1 [file DataSheet1.ZIP › Proteomcis_File_02_Total proteins_PerumalManicam2023.xlsx]

## Sheet: Total proteins
Supplementary data_02: List of proteins identified in the PRF_nat, PRF_3D and PRF_sec employing discovery proteomics strategy
												Protein intensity
												PRF_nat					PRF_3D					PRF_sec
Protein IDs	Protein names	Gene names	Fasta headers	Peptide sequences	Peptides	Sequence coverage [%]	Unique + razor sequence coverage [%]	Unique sequence coverage [%]	Mol. weight [kDa]	Sequence length	Intensity	Replicate_01	Replicate_02	Replicate_03	Replicate_04	Replicate_05	Replicate_01	Replicate_02	Replicate_03	Replicate_04	Replicate_05	Replicate_01	Replicate_02	Replicate_03	Replicate_04	Replicate_05
P04217	Alpha-1B-glycoprotein	A1BG	sp|P04217|A1BG_HUMAN Alpha-1B-glycoprotein OS=Homo sapiens OX=9606 GN=A1BG PE=1 SV=4	ATWSGAVLAGR;CEGPIPDVTFELLR;CEGPIPDVTFELLREGETK;CRSGLSTGWTQLSK;GVTFLLRR;HQFLLTGDTQGR;IFFHLNAVALGDGGHYTCR;LELHVDGPPPRPQLR;LHDNQNGWSGDSAPVELILSDETLPAPEFSPEPESGR;NGVAQEPVHLDSPAIK;NGVAQEPVHLDSPAIKHQFLLTGDTQGR;SGLSTGWTQLSK;SSTSPDRIFFHLNAVALGDGGHYTCR;SWVPHTFESELSDPVELLVAES;TPGAAANLELIFVGPQHAGNYR;VTLTCVAPLSGVDFQLR;VTLTCVAPLSGVDFQLRR;YRSWVPHTFESELSDPVELLVAES	18	44.8	44.8	44.8	54.253	495	740800000	77495000	85847000	97539000	87559000	73538000	35095000	34299000	44974000	32105000	26515000	15959000	22758000	40839000	47184000	19096000
P01023	Alpha-2-macroglobulin	A2M	sp|P01023|A2MG_HUMAN Alpha-2-macroglobulin OS=Homo sapiens OX=9606 GN=A2M PE=1 SV=3	AAQVTIQSSGTFSSK;AFQPFFVELTMPYSVIR;AGAFCLSEDAGLGISSTASLR;AIGYLNTGYQR;AIGYLNTGYQRQLNYKHYDGSYSTFGER;ALLAYAFALAGNQDK;ALLAYAFALAGNQDKR;AVDQSVLLMKPDAELSASSVYNLLPEK;AYIFIDEAHITQALIWLSQR;DNSVHWERPQKPK;DTVIKPLLVEPEGLEK;EEFPFALGVQTLPQTCDEPK;EQAPHCICANGR;EQAPHCICANGRQTVSWAVTPK;ETTFNSLLCPSGGEVSEELSLK;ETTFNSLLCPSGGEVSEELSLKLPPNVVEESAR;EVLKSLNEEAVK;EVLKSLNEEAVKK;FEVQVTVPK;FQVDNNNRLLLQQVSLPELPGEYSMK;FRVVSMDENFH…	88	62.4	62.4	62.4	163.29	1474	7.8939e+09	787410000	691040000	709940000	786970000	674850000	145270000	163540000	148720000	173130000	182100000	424330000	388280000	939270000	1148700000	530350000
Q7Z5M8	Abhydrolase domain-containing protein 12B	ABHD12B	sp|Q7Z5M8|AB12B_HUMAN Protein ABHD12B OS=Homo sapiens OX=9606 GN=ABHD12B PE=1 SV=1	LYEIAR	1	1.7	1.7	1.7	40.776	362	169700000	25995000	7609000	24475000	7879100	16335000	11465000	20378000	9152400	11645000	15921000	974100	1873800	6738200	6112700	3144300
Q15027	Arf-GAP with coiled-coil, ANK repeat and PH domain-containing protein 1	ACAP1	sp|Q15027|ACAP1_HUMAN Arf-GAP with coiled-coil, ANK repeat and PH domain-containing protein 1 OS=Homo sapiens OX=9606 GN=ACAP1 PE=1 SV=1	RAQEAEEAGAALRTAR	1	2.2	2.2	2.2	81.535	740	10848000	486400	0	5038200	3891400	1183800	0	0	0	0	0	0	0	0	247940	0
P68133;P68032;P63267;P62736	Actin, alpha skeletal muscle;Actin, alpha cardiac muscle 1;Actin, gamma-enteric smooth muscle;Actin, aortic smooth muscle	ACTA1;ACTC1;ACTG2;ACTA2	sp|P68133|ACTS_HUMAN Actin, alpha skeletal muscle OS=Homo sapiens OX=9606 GN=ACTA1 PE=1 SV=1;sp|P68032|ACTC_HUMAN Actin, alpha cardiac muscle 1 OS=Homo sapiens OX=9606 GN=ACTC1 PE=1 SV=1;sp|P63267|ACTH_HUMAN Actin, gamma-enteric smooth muscle OS=Homo sapie	AGFAGDDAPR;AVFPSIVGRPR;DSYVGDEAQSK;DSYVGDEAQSKR;GILTLKYPIEHGIITNWDDMEK;HQGVMVGMGQKDSYVGDEAQSKR;IWHHTFYNELR;SYELPDGQVITIGNER;YPIEHGIITNWDDMEK	9	24.7	5.8	5.8	42.051	377	36802000	3974600	12715000	6667800	5977500	5489300	0	0	0	0	0	0	157670	1200700	619200	0
P60709	Actin, cytoplasmic 1;Actin, cytoplasmic 1, N-terminally processed	ACTB	sp|P60709|ACTB_HUMAN Actin, cytoplasmic 1 OS=Homo sapiens OX=9606 GN=ACTB PE=1 SV=1	AGFAGDDAPR;AVFPSIVGRPR;DDDIAALVVDNGSGMCK;DLYANTVLSGGTTMYPGIADR;DSYVGDEAQSK;DSYVGDEAQSKR;EKLCYVALDFEQEMATAASSSSLEK;GYSFTTTAER;HQGVMVGMGQKDSYVGDEAQSKR;IWHHTFYNELR;KDLYANTVLSGGTTMYPGIADR;LCYVALDFEQEMATAASSSSLEK;QEYDESGPSIVHR;QEYDESGPSIVHRK;SYELPDGQVITIGNER;TTGIVMDSGDGVTHTVPIYEGYALPHAILR;VAPEEHPVLLTEAPLNPK;VAPEEHPVLLTEAPLNPKANR	18	56	56	4.5	41.736	375	3.0253e+09	418290000	736200000	493820000	622830000	448150000	2993900	2517000	1782200	1720600	2534000	61645000	25659000	91194000	91281000	24723000
Q562R1	Beta-actin-like protein 2	ACTBL2	sp|Q562R1|ACTBL_HUMAN Beta-actin-like protein 2 OS=Homo sapiens OX=9606 GN=ACTBL2 PE=1 SV=2	SYELPDGQVITIGNER;VAPDEHPILLTEAPLNPK	2	9	4.8	4.8	42.003	376	338490000	0	225520000	0	112970000	0	0	0	0	0	0	0	0	0	0	0
P63261	Actin, cytoplasmic 2;Actin, cytoplasmic 2, N-terminally processed	ACTG1	sp|P63261|ACTG_HUMAN Actin, cytoplasmic 2 OS=Homo sapiens OX=9606 GN=ACTG1 PE=1 SV=1	AGFAGDDAPR;AVFPSIVGRPR;DLYANTVLSGGTTMYPGIADR;DSYVGDEAQSK;DSYVGDEAQSKR;EEEIAALVIDNGSGMCK;EKLCYVALDFEQEMATAASSSSLEK;GYSFTTTAER;HQGVMVGMGQKDSYVGDEAQSKR;IWHHTFYNELR;KDLYANTVLSGGTTMYPGIADR;LCYVALDFEQEMATAASSSSLEK;QEYDESGPSIVHR;QEYDESGPSIVHRK;SYELPDGQVITIGNER;TTGIVMDSGDGVTHTVPIYEGYALPHAILR;VAPEEHPVLLTEAPLNPK;VAPEEHPVLLTEAPLNPKANR	18	56	4.5	4.5	41.792	375	2241800	312180	380470	410160	589630	487320	0	0	0	0	0	62002	0	0	0	0
P12814	Alpha-actinin-1	ACTN1	sp|P12814|ACTN1_HUMAN Alpha-actinin-1 OS=Homo sapiens OX=9606 GN=ACTN1 PE=1 SV=2	AGTQIENIEEDFR;CQLEINFNTLQTK;ELPPDQAEYCIAR;FAIQDISVEETSAK;HRPELIDYGK;KHEAFESDLAAHQDR;LAILGIHNEVSK;LASDLLEWIR;LLETIDQLYLEYAK;LRKDDPLTNLNTAFDVAEK;LRKQFGAQANVIGPWIQTK;QFGAQANVIGPWIQTK;QKDYETATLSEIK;TINEVENQILTR;VEQIAAIAQELNELDYYDSPSVNAR;VGWEQLLTTIAR;VLAVNQENEQLMEDYEK	17	25.9	25.9	15.9	103.06	892	90495000	13075000	18417000	8387400	28465000	14353000	0	0	0	0	0	690740	559660	3693800	2304700	550350
P61158	Actin-related protein 3	ACTR3	sp|P61158|ARP3_HUMAN Actin-related protein 3 OS=Homo sapiens OX=9606 GN=ACTR3 PE=1 SV=3	AGRLPACVVDCGTGYTK;GVDDLDFFIGDEAIEKPTYATK;LGYAGNTEPQFIIPSCIAIK;YSYVCPDLVK	4	16.5	16.5	16.5	47.371	418	10891000	3016700	2486300	1336600	2689200	1362000	0	0	0	0	0	0	0	0	0	0
P43652	Afamin	AFM	sp|P43652|AFAM_HUMAN Afamin OS=Homo sapiens OX=9606 GN=AFM PE=1 SV=1	AESPEVCFNEESPK;ESLLNHFLYEVAR;FTDSENVCQER;IAPQLSTEELVSLGEK;RNPFVFAPTLLTVAVHFEEVAK;RPCFESLKADK;SCCEEQNKVNCLQTR;SDVGFLPPFPTLDPEEK	8	19.9	19.9	19.9	69.068	599	123780000	7999600	16889000	15866000	10455000	13235000	5960700	5517700	12680000	9331200	7373800	2980900	3905800	4629100	4302300	2659300
P01019	Angiotensinogen;Angiotensin-1;Angiotensin-2;Angiotensin-3;Angiotensin-4;Angiotensin 1-9;Angiotensin 1-7;Angiotensin 1-5;Angiotensin 1-4	AGT	sp|P01019|ANGT_HUMAN Angiotensinogen OS=Homo sapiens OX=9606 GN=AGT PE=1 SV=3	ALQDQLVLVAAK;ALQDQLVLVAAKLDTEDKLR;ANAGKPKDPTFIPAPIQAK;DPTFIPAPIQAK;LDAHKVLSALQAVQGLLVAQGR;QPFVQGLALYTPVVLPR;SLDFTELDVAAEK	7	18.8	18.8	18.8	53.154	485	133370000	15717000	11591000	19099000	11764000	17590000	4977500	8781300	6402000	7496800	8701500	1147800	2261100	7688800	5248700	4898600
P02765	Alpha-2-HS-glycoprotein;Alpha-2-HS-glycoprotein chain A;Alpha-2-HS-glycoprotein chain B	AHSG	sp|P02765|FETUA_HUMAN Alpha-2-HS-glycoprotein OS=Homo sapiens OX=9606 GN=AHSG PE=1 SV=2	AQLVPLPPSTYVEFTVSGTDCVAK;AQLVPLPPSTYVEFTVSGTDCVAKEATEAAK;CNLLAEKQYGFCK;CNLLAEKQYGFCKATLSEK;EATEAAKCNLLAEK;EATEAAKCNLLAEKQYGFCK;EHAVEGDCDFQLLK;EHAVEGDCDFQLLKLDGK;HTFMGVVSLGSPSGEVSHPR;HTLNQIDEVK;LDGKFSVVYAK;QLKEHAVEGDCDFQLLK;QLKEHAVEGDCDFQLLKLDGK;TVVQPSVGAAAGPVVPPCPGR;VWPQQPSGELFEIEIDTLETTCHVLDPTPVAR	15	43.9	43.9	43.9	39.34	367	857040000	99151000	128730000	103480000	85449000	145330000	4726000	8941000	1690300	47695000	12280000	20968000	28265000	51968000	84680000	33673000
P02768	Serum albumin	ALB	sp|P02768|ALBU_HUMAN Albumin OS=Homo sapiens OX=9606 GN=ALB PE=1 SV=2	AACLLPKLDELR;AACLLPKLDELRDEGK;AAFTECCQAADK;AAFTECCQAADKAACLLPK;AAFTECCQAADKAACLLPKLDELR;ADDKETCFAEEGK;ADDKETCFAEEGKK;ADLAKYICENQDSISSK;AEFAEVSK;AEFAEVSKLVTDLTK;AEFAEVSKLVTDLTKVHTECCHGDLLECADDR;AFKAWAVAR;ALVLIAFAQYLQQCPFEDHVK;ALVLIAFAQYLQQCPFEDHVKLVNEVTEFAK;ATKEQLKAVMDDFAAFVEK;AVMDDFAAFVEK;CASLQKFGER;CCAAADPHECYAK;CCAAADPHECYAKVFDEFKPLVEEPQNLIK;CCKADDKETCFAEEGK;CCTESLVNR;CCTESLVNRRPCFSALEVDETYVPK;…	123	93.4	93.4	93.4	69.366	609	388140000000	43905000000	40285000000	47652000000	42394000000	45300000000	22733000000	28257000000	23145000000	20455000000	17718000000	7.512e+09	9505000000	15009000000	14971000000	9295000000
P04075	Fructose-bisphosphate aldolase A	ALDOA	sp|P04075|ALDOA_HUMAN Fructose-bisphosphate aldolase A OS=Homo sapiens OX=9606 GN=ALDOA PE=1 SV=2	ADDGRPFPQVIK;CPLLKPWALTFSYGR;GVVPLAGTNGETTTQGLDGLSER;PYQYPALTPEQK;RLQSIGTENTEENRR;YASICQQNGIVPIVEPEILPDGDHDLKR	6	28.8	28.8	28.8	39.42	364	9864600	3779200	1185100	2189700	1473300	940800	0	0	0	0	0	58128	65334	172960	0	0
P02760	Protein AMBP;Alpha-1-microglobulin;Inter-alpha-trypsin inhibitor light chain;Trypstatin	AMBP	sp|P02760|AMBP_HUMAN Protein AMBP OS=Homo sapiens OX=9606 GN=AMBP PE=1 SV=1	AFIQLWAFDAVK;CVLFPYGGCQGNGNK;CVLFPYGGCQGNGNKFYSEK;EYCGVPGDGDEELLR;EYCGVPGDGDEELLRFSN;GECVPGEQEPEPILIPR;GKCVLFPYGGCQGNGNKFYSEK;GVCEETSGAYEK;TVAACNLPIVR;WYNLAIGSTCPWLK;WYNLAIGSTCPWLKK	11	30.4	30.4	30.4	38.999	352	272060000	24278000	38182000	29511000	36431000	27950000	8603400	7556900	6985900	9217900	8143300	11983000	10210000	21295000	22309000	9402100
P02743	Serum amyloid P-component;Serum amyloid P-component(1-203)	APCS	sp|P02743|SAMP_HUMAN Serum amyloid P-component OS=Homo sapiens OX=9606 GN=APCS PE=1 SV=2	AYSLFSYNTQGR;QGYFVEAQPK;VGEYSLYIGR	3	14.3	14.3	14.3	25.387	223	21257000	3261500	4515800	3038400	2992600	3185300	0	0	0	0	0	722890	949030	175440	2029600	386730
P02647	Apolipoprotein A-I;Proapolipoprotein A-I;Truncated apolipoprotein A-I	APOA1	sp|P02647|APOA1_HUMAN Apolipoprotein A-I OS=Homo sapiens OX=9606 GN=APOA1 PE=1 SV=1	AELQEGARQKLHELQEK;AHVDALRTHLAPYSDELR;AHVDALRTHLAPYSDELRQR;AKPALEDLR;AKPALEDLRQGLLPVLESFK;AKPALEDLRQGLLPVLESFKVSFLSALEEYTK;AKVQPYLDDFQK;AKVQPYLDDFQKK;ARAHVDALRTHLAPYSDELR;ATEHLSTLSEK;ATEHLSTLSEKAKPALEDLR;DLATVYVDVLK;DLATVYVDVLKDSGR;DLATVYVDVLKDSGRDYVSQFEGSALGK;DSGRDYVSQFEGSALGK;DSGRDYVSQFEGSALGKQLNLK;DYVSQFEGSALGK;DYVSQFEGSALGKQLNLK;EQLGPVTQEFWDNLEK;ETEGLRQEMSKDLEEVK;KWQEEMELYR;LAARLEALKENGGAR;LAE…	45	85	85	85	30.777	267	9165100000	711910000	1158100000	1296200000	916700000	909120000	351400000	380320000	172290000	328450000	300480000	394030000	364130000	984130000	540050000	357790000
P02652	Apolipoprotein A-II;Proapolipoprotein A-II;Truncated apolipoprotein A-II	APOA2	sp|P02652|APOA2_HUMAN Apolipoprotein A-II OS=Homo sapiens OX=9606 GN=APOA2 PE=1 SV=1	AGTELVNFLSYFVELGTQPATQ;EPCVESLVSQYFQTVTDYGK;EPCVESLVSQYFQTVTDYGKDLMEK;KAGTELVNFLSYFVELGTQPATQ;SKEQLTPLIK;SKEQLTPLIKK;SPELQAEAK;SYFEKSKEQLTPLIK;VKSPELQAEAK	9	74	74	74	11.175	100	3.8394e+09	529940000	335640000	283090000	337870000	382200000	156220000	190020000	175830000	160720000	147360000	83654000	223400000	415290000	272660000	145460000
P06727	Apolipoprotein A-IV	APOA4	sp|P06727|APOA4_HUMAN Apolipoprotein A-IV OS=Homo sapiens OX=9606 GN=APOA4 PE=1 SV=4	AKIDQNVEELK;AKIDQNVEELKGR;ALVQQMEQLR;DKVNSFFSTFK;DKVNSFFSTFKEK;DLRDKVNSFFSTFK;ENADSLQASLRPHADELK;GNLRGNTEGLQK;IDQNVEELK;IDQNVEELKGR;ISASAEELR;ISASAEELRQR;KLVPFATELHER;LAPLAEDVRGNLR;LAPLAEDVRGNLRGNTEGLQK;LGEVNTYAGDLQK;LGEVNTYAGDLQKK;LGPHAGDVEGHLSFLEK;LKEEIGKELEELR;LLPHANEVSQK;RVEPYGENFNK;SELTQQLNALFQDK;SELTQQLNALFQDKLGEVNTYAGDLQK;SLAELGGHLDQQVEEFR;SLAELGGHLDQQVEEFRR;SLAPYAQDTQEK;VLRENADSLQASLRPHAD…	27	53.8	53.8	53.8	45.371	396	873580000	111290000	95711000	105260000	94226000	95964000	28068000	33072000	34582000	44729000	40708000	8735800	36395000	59988000	50404000	34450000
P04114	Apolipoprotein B-100;Apolipoprotein B-48	APOB	sp|P04114|APOB_HUMAN Apolipoprotein B-100 OS=Homo sapiens OX=9606 GN=APOB PE=1 SV=2	AALGKLPQQANDYLNSFNWER;ALVEQGFTVPEIK;ALYWVNGQVPDGVSK;ATFQTPDFIVPLTDLR;ATGVLYDYVNK;ATLYALSHAVNNYHK;AVSMPSFSILGSDVR;DKAQNLYQELLTQEGQASFQGLK;DKDQEVLLQTFLDDASPGDKR;DLKVEDIPLAR;FPEVDVLTK;FSVPAGIVIPSFQALTAR;GFEPTLEALFGK;GIISALLVPPETEEAK;IAELSATAQEIIK;IEGNLIFDPNNYLPK;IISDYHQQFR;ILGEELGFASLHDLQLLGK;ITENDIQIALDDAK;ITENDIQIALDDAKINFNEK;IVQILPWEQNEQVK;KLTISEQNIQR;KYTYNYEAESSSGVPGTADSR;LELELRPTGEIEQYSVSATYELQ…	47	14.4	14.4	14.4	515.6	4563	287440000	30061000	43146000	35437000	42084000	50390000	203390	0	0	0	0	9163300	9301500	32374000	22794000	12491000
P02654	Apolipoprotein C-I;Truncated apolipoprotein C-I	APOC1	sp|P02654|APOC1_HUMAN Apolipoprotein C-I OS=Homo sapiens OX=9606 GN=APOC1 PE=1 SV=1	LKEFGNTLEDK	1	13.3	13.3	13.3	9.3318	83	7228900	643090	972890	0	2175700	1010600	393660	0	1064200	0	487360	0	0	0	378070	103340
P02655	Apolipoprotein C-II;Proapolipoprotein C-II	APOC2	sp|P02655|APOC2_HUMAN Apolipoprotein C-II OS=Homo sapiens OX=9606 GN=APOC2 PE=1 SV=1	ESLSSYWESAKTAAQNLYEK;STAAMSTYTGIFTDQVLSVLK;TAAQNLYEK	3	40.6	40.6	40.6	11.284	101	37580000	3802000	7988500	5413800	7563700	1575500	203890	1289400	420860	528570	0	351990	0	1926300	3262200	3253400
P02656	Apolipoprotein C-III	APOC3	sp|P02656|APOC3_HUMAN Apolipoprotein C-III OS=Homo sapiens OX=9606 GN=APOC3 PE=1 SV=1	DALSSVQESQVAQQAR;GWVTDGFSSLK;GWVTDGFSSLKDYWSTVK;GWVTDGFSSLKDYWSTVKDK;TAKDALSSVQESQVAQQAR	5	39.4	39.4	39.4	10.852	99	429950000	25083000	53096000	51458000	31837000	31770000	5671800	4387900	2081800	4893500	4959300	49361000	27133000	57617000	55165000	25440000
P05090	Apolipoprotein D	APOD	sp|P05090|APOD_HUMAN Apolipoprotein D OS=Homo sapiens OX=9606 GN=APOD PE=1 SV=1	CPNPPVQENFDVNK;CPNPPVQENFDVNKYLGR;IPTTFENGR;MTVTDQVNCPK;NILTSNNIDVK;NPNLPPETVDSLK;NPNLPPETVDSLKNILTSNNIDVK;NPNLPPETVDSLKNILTSNNIDVKK;WYEIEKIPTTFENGR	9	36.5	36.5	36.5	21.275	189	269090000	21225000	27663000	25995000	33202000	27863000	14473000	11448000	15501000	14188000	14414000	6881100	14107000	15854000	15159000	11117000
P02649	Apolipoprotein E	APOE	sp|P02649|APOE_HUMAN Apolipoprotein E OS=Homo sapiens OX=9606 GN=APOE PE=1 SV=1	AATVGSLAGQPLQER;AKLEEQAQQIR;DRLDEVKEQVAEVR;SELEEQLTPVAEETR;VQAAVGTSAAPVPSDNH;WVQTLSEQVQEELLSSQVTQELR	6	30	30	30	36.154	317	118940000	21096000	15697000	18302000	17975000	14287000	939150	3138200	1138800	1388400	1518300	2955500	2663700	5273800	6916100	5648500
Q13790	Apolipoprotein F	APOF	sp|Q13790|APOF_HUMAN Apolipoprotein F OS=Homo sapiens OX=9606 GN=APOF PE=1 SV=2	SGVQQLIQYYQDQK	1	4.3	4.3	4.3	35.399	326	5485200	569960	575300	468630	1247800	734680	303960	349290	457660	467200	310730	0	0	0	0	0
P02749	Beta-2-glycoprotein 1	APOH	sp|P02749|APOH_HUMAN Beta-2-glycoprotein 1 OS=Homo sapiens OX=9606 GN=APOH PE=1 SV=3	ATFGCHDGYSLDGPEEIECTK;ATVVYQGER;CFKEHSSLAFWK;CFKEHSSLAFWKTDASDVKPC;CPFPSRPDNGFVNYPAKPTLYYK;CPFPSRPDNGFVNYPAKPTLYYKDK;CSYTEDAQCIDGTIEVPK;CTEEGKWSPELPVCAPIICPPPSIPTFATLR;DKATFGCHDGYSLDGPEEIECTK;EVKCPFPSRPDNGFVNYPAKPTLYYK;FICPLTGLWPINTLK;KCSYTEDAQCIDGTIEVPK;KFICPLTGLWPINTLK;TCPKPDDLPFSTVVPLK;TFYEPGEEITYSCKPGYVSR;VCPFAGILENGAVR;WSPELPVCAPIICPPPSIPTFATLR;YTTFEYPNTISFSCNTGFYLNGADSAK	18	64.6	64.6	64.6	38.298	345	1120300000	157960000	200630000	122060000	141130000	159160000	17547000	22238000	22449000	25609000	16654000	24199000	29652000	63227000	83113000	34665000
O14791	Apolipoprotein L1	APOL1	sp|O14791|APOL1_HUMAN Apolipoprotein L1 OS=Homo sapiens OX=9606 GN=APOL1 PE=1 SV=5	VTEPISAESGEQVER	1	3.8	3.8	3.8	43.974	398	27028000	2302500	4327300	4276100	6820900	2413700	469470	389900	1163400	309620	556450	0	429190	1864600	1397200	307240
O15143	Actin-related protein 2/3 complex subunit 1B	ARPC1B	sp|O15143|ARC1B_HUMAN Actin-related protein 2/3 complex subunit 1B OS=Homo sapiens OX=9606 GN=ARPC1B PE=1 SV=3	AYHSFLVEPISCHAWNK;NSVSQISVLSGGK	2	8.1	8.1	8.1	40.949	372	4847600	968000	754760	953390	1038600	1132900	0	0	0	0	0	0	0	0	0	0
Q93084	Sarcoplasmic/endoplasmic reticulum calcium ATPase 3	ATP2A3	sp|Q93084|AT2A3_HUMAN Sarcoplasmic/endoplasmic reticulum calcium ATPase 3 OS=Homo sapiens OX=9606 GN=ATP2A3 PE=1 SV=3	AVGVAVATGLHTELGK;EFDDLSPEQQR;VDQSILTGESVSVTK;VGEATETALTCLVEK	4	5.7	5.7	5.7	109.25	999	6429500	516800	1281900	1110900	2010600	1509200	0	0	0	0	0	0	0	0	0	0
P25705	ATP synthase subunit alpha, mitochondrial	ATP5A1	sp|P25705|ATPA_HUMAN ATP synthase subunit alpha, mitochondrial OS=Homo sapiens OX=9606 GN=ATP5F1A PE=1 SV=1	TGAIVDVPVGEELLGR	1	2.9	2.9	2.9	59.75	553	2197700	272830	754620	504020	285300	380890	0	0	0	0	0	0	0	0	0	0
P06576	ATP synthase subunit beta, mitochondrial	ATP5B	sp|P06576|ATPB_HUMAN ATP synthase subunit beta, mitochondrial OS=Homo sapiens OX=9606 GN=ATP5F1B PE=1 SV=3	AIAELGIYPAVDPLDSTSR;LVLEVAQHLGESTVR;VLDSGAPIKIPVGPETLGR	3	10	10	10	56.559	529	9674900	1115000	3001400	1281000	1988800	2196100	0	0	0	0	0	0	0	0	92559	0
P61769	Beta-2-microglobulin;Beta-2-microglobulin form pI 5.3	B2M	sp|P61769|B2MG_HUMAN Beta-2-microglobulin OS=Homo sapiens OX=9606 GN=B2M PE=1 SV=1	SNFLNCYVSGFHPSDIEVDLLK;VNHVTLSQPK	2	26.9	26.9	26.9	13.714	119	9705600	1435800	1737700	457450	3176500	1359500	0	0	0	326660	0	290640	129060	197490	436940	157830
P00736	Complement C1r subcomponent;Complement C1r subcomponent heavy chain;Complement C1r subcomponent light chain	C1R	sp|P00736|C1R_HUMAN Complement C1r subcomponent OS=Homo sapiens OX=9606 GN=C1R PE=1 SV=2	ESEQGVYTCTAQGIWK;FCGQLGSPLGNPPGKK;FVRLPVANPQACENWLR;GGGALLGDRWILTAAHTLYPK;LFGEVTSPLFPKPYPNNFETTTVITVPTGYR;LVFQQFDLEPSEGCFYDYVK;QRPPDLDTSSNAVDLLFFTDESGDSR;TLDEFTIIQNLQPQYQFR;VKLVFQQFDLEPSEGCFYDYVK	9	23.7	23.7	23.7	80.118	705	20743000	1968900	1679800	2115600	1987400	3782300	0	0	0	0	0	1533000	1992900	2479500	2992200	211650
P09871	Complement C1s subcomponent;Complement C1s subcomponent heavy chain;Complement C1s subcomponent light chain	C1S	sp|P09871|C1S_HUMAN Complement C1s subcomponent OS=Homo sapiens OX=9606 GN=C1S PE=1 SV=1	CQPVDCGIPESIENGK;CQPVDCGIPESIENGKVEDPESTLFGSVIR;EDTPNSVWEPAK;QFGPYCGHGFPGPLNIETK;SNALDIIFQTDLTGQK;SSNNPHSPIVEEFQVPYNK;TNFDNDIALVR;VEDPESTLFGSVIR;VGATSFYSTCQSNGK;VGATSFYSTCQSNGKWSNSK	10	18.5	18.5	18.5	76.684	688	59759000	3475100	7994700	7135600	9500600	9587500	0	0	0	0	0	6359700	2076000	5169600	6353100	2107600
P06681	Complement C2;Complement C2b fragment;Complement C2a fragment	C2	sp|P06681|CO2_HUMAN Complement C2 OS=Homo sapiens OX=9606 GN=C2 PE=1 SV=2	CPAPVSFENGIYTPR;CSSNLVLTGSSER;EVVTDQFLCSGTQEDESPCKGESGGAVFLER;NQGILEFYGDDIALLK	4	10	10	10	83.267	752	23671000	561270	3518100	9039600	1002300	4261000	130360	106530	106730	941590	1977400	125140	286100	399530	698040	517280
P01024	Complement C3;Complement C3 beta chain;C3-beta-c;Complement C3 alpha chain;C3a anaphylatoxin;Acylation stimulating protein;Complement C3b alpha chain;Complement C3c alpha chain fragment 1;Complement C3dg fragment;Complement C3g fragment;Complement C3d fragment;Complement C3f fragment;Complement C3c alpha chain fragment 2	C3	sp|P01024|CO3_HUMAN Complement C3 OS=Homo sapiens OX=9606 GN=C3 PE=1 SV=2	AAVYHHFISDGVR;AAVYHHFISDGVRK;ACEPGVDYVYK;ACEPGVDYVYKTR;ADIGCTPGSGKDYAGVFSDAGLTFTSSSGQQTAQR;AFSDRNTLIIYLDK;AGDFLEANYMNLQR;AKDQLTCNKFDLK;APSTWLTAYVVK;AVLYNYRQNQELK;AYYENSPQQVFSTEFEVK;CAEENCFIQK;DICEEQVNSLPGSITK;DQLTCNKFDLK;DTWVEHWPEEDECQDEENQK;DYAGVFSDAGLTFTSSSGQQTAQR;EALKLEEK;EDIPPADLSDQVPDTESETR;EGVQKEDIPPADLSDQVPDTESETR;ENEGFTVTAEGK;EPGQDLVVLPLSITTDFIPSFR;EVVADSVWVDVK;EVVADSVWVDVKDSCVGSLVVK;EYVL…	90	55.9	55.9	55.9	187.15	1663	2453100000	238390000	279600000	256090000	250700000	223020000	23270000	24732000	16376000	41945000	36703000	119870000	113350000	356420000	335790000	136850000
P0C0L4	Complement C4-A;Complement C4 beta chain;Complement C4-A alpha chain;C4a anaphylatoxin;C4b-A;C4d-A;Complement C4 gamma chain	C4A	sp|P0C0L4|CO4A_HUMAN Complement C4-A OS=Homo sapiens OX=9606 GN=C4A PE=1 SV=2	AACAQLNDFLQEYGTQGCQV;AINEKLGQYASPTAKR;ALEILQEEDLIDEDDIPVR;ASAGLLGAHAAAITAYALTLTK;CSVFYGAPSK;DFALLSLQVPLKDAK;DHAVDLIQK;ECVGFEAVQEVPVGLVQPASATLYDYYNPERR;EELVYELNPLDHR;EGAIHREELVYELNPLDHR;EPFLSCCQFAESLR;GLEEELQFSLGSK;GPEVQLVAHSPWLK;GSFEFPVGDAVSK;GSFEFPVGDAVSKVLQIEK;KADGSYAAWLSR;LLATLCSAEVCQCAEGK;LLATLCSAEVCQCAEGKCPR;LLLFSPSVVHLGVPLSVGVQLQDVPR;LQETSNWLLSQQQADGSFQDPCPVLDR;NGFKSHALQLNNR;QRAACAQLNDFLQEY…	34	28.7	2.4	2.4	192.78	1744	6968600	493120	352460	344200	1391900	140840	0	0	0	0	0	1145200	421920	0	2102500	576470
P0C0L5	Complement C4-B;Complement C4 beta chain;Complement C4-B alpha chain;C4a anaphylatoxin;C4b-B;C4d-B;Complement C4 gamma chain	C4B	sp|P0C0L5|CO4B_HUMAN Complement C4-B OS=Homo sapiens OX=9606 GN=C4B_2 PE=1 SV=2	AACAQLNDFLQEYGTQGCQV;AEMADQAAAWLTR;AINEKLGQYASPTAKR;ALEILQEEDLIDEDDIPVR;ASAGLLGAHAAAITAYALTLTK;ASAGLLGAHAAAITAYALTLTKAPADLR;CSVFYGAPSK;DFALLSLQVPLKDAK;DHAVDLIQK;ECVGFEAVQEVPVGLVQPASATLYDYYNPERR;EELVYELNPLDHR;EGAIHREELVYELNPLDHR;EPFLSCCQFAESLR;GLEEELQFSLGSK;GPEVQLVAHSPWLK;GSFEFPVGDAVSK;GSFEFPVGDAVSKVLQIEK;GSSTWLTAFVLK;KADGSYAAWLSR;LLATLCSAEVCQCAEGK;LLATLCSAEVCQCAEGKCPR;LLLFSPSVVHLGVPLSVGVQLQDVPR;L…	37	30.5	30.5	5.4	192.75	1744	491750000	49421000	54476000	46079000	76085000	48711000	4681300	8643300	5752700	8832400	12696000	22478000	20931000	47420000	59747000	25792000
P04003	C4b-binding protein alpha chain	C4BPA	sp|P04003|C4BPA_HUMAN C4b-binding protein alpha chain OS=Homo sapiens OX=9606 GN=C4BPA PE=1 SV=2	CHPGYKPTTDEPTTVICQK;FKTGTTLKYTCLPGYVR;FSAICQGDGTWSPR;GVGWSHPLPQCEIVK;LSLEIEQLELQR;SHSTQTLTCNSDGEWVYNTFCIYKR;SRPANHCVYFYGDEISFSCHETSR;WTPYQGCEALCCPEPK;YRCHPGYKPTTDEPTTVICQK	9	24.1	24.1	24.1	67.033	597	97864000	15042000	14517000	16074000	21810000	10366000	0	30791	0	0	329650	3617300	2139000	2393500	8716600	2826900
P01031	Complement C5;Complement C5 beta chain;Complement C5 alpha chain;C5a anaphylatoxin;Complement C5 alpha chain	C5	sp|P01031|CO5_HUMAN Complement C5 OS=Homo sapiens OX=9606 GN=C5 PE=1 SV=4	AFTECCVVASQLR;DINYVNPVIK;DSLDQLVGGVPVTLNAQTIDVNQETSDLDPSK;FQNSAILTIQPK;GGSASTWLTAFALR;IVACASYKPSR;LNLVATPLFLKPGIPYPIK;SDLGCGAGGGLNNANVFHLAGLTFLTNANADDSQENDEPCK;SPYIDKITHYNYLILSK;TDAPDLPEENQAR;TLLPVSKPEIR	11	11.5	11.5	11.5	188.3	1676	28975000	2288500	3338900	3115500	4014300	3223500	153970	218560	0	145960	136840	899710	1155500	5607300	3221200	1455100
P13671	Complement component C6	C6	sp|P13671|CO6_HUMAN Complement component C6 OS=Homo sapiens OX=9606 GN=C6 PE=1 SV=3	GEVLDNSFTGGICK;IGESIELTCPK	2	2.7	2.7	2.7	104.79	934	18022000	2303100	2947200	2262900	2266200	2242500	226520	130430	195280	118780	639990	1271000	639740	1010800	1212900	555180
P10643	Complement component C7	C7	sp|P10643|CO7_HUMAN Complement component C7 OS=Homo sapiens OX=9606 GN=C7 PE=1 SV=2	GQSISVTSIRPCAAETQ;SCVGETTESTQCEDEELEHLR	2	4.5	4.5	4.5	93.517	843	6116800	929160	459100	1067700	1023800	1061000	0	119930	197260	0	70944	65493	356390	234570	531440	0
P07357	Complement component C8 alpha chain	C8A	sp|P07357|CO8A_HUMAN Complement component C8 alpha chain OS=Homo sapiens OX=9606 GN=C8A PE=1 SV=2	AIDEDCSQYEPIPGSQK;HLVCNGDQDCLDGSDEDDCEDVR;HTSLGPLEAK;LGSLGAACEQTQTEGAK;QAQCGQDFQCK;SLLQPNKFGGTICSGDIWDQASCSSSTTCVR	6	18.7	18.7	18.7	65.163	584	27143000	4492600	3267600	3305700	3815200	3241600	0	207530	446840	741420	1009900	739930	593390	1430700	3246000	604520
P07358	Complement component C8 beta chain	C8B	sp|P07358|CO8B_HUMAN Complement component C8 beta chain OS=Homo sapiens OX=9606 GN=C8B PE=1 SV=3	CDCICPVGSQGLACEVSYRK	1	3.4	3.4	3.4	67.046	591	3769400	582650	703090	699410	535680	197100	0	0	291510	81137	0	133260	0	0	120650	424920
P07360	Complement component C8 gamma chain	C8G	sp|P07360|CO8G_HUMAN Complement component C8 gamma chain OS=Homo sapiens OX=9606 GN=C8G PE=1 SV=3	RPASPISTIQPK;SLPVSDSVLSGFEQR;VQEAHLTEDQIFYFPK	3	21.3	21.3	21.3	22.277	202	16981000	2633200	2124700	3171800	2291200	1684500	40163	141110	0	46193	0	635100	440940	1065200	2121200	585580
P02748	Complement component C9;Complement component C9a;Complement component C9b	C9	sp|P02748|CO9_HUMAN Complement component C9 OS=Homo sapiens OX=9606 GN=C9 PE=1 SV=2	AIEDYINEFSVR;CLCACPFKFEGIACEISK;QCVPTEPCEDAEDDCGNDFQCSTGR;RPWNVASLIYETK	4	12.2	12.2	12.2	63.173	559	13331000	1943900	1133300	1528200	2082700	1194600	0	0	0	0	68682	544650	906000	1702000	1164800	1062500
P0DP25;P0DP24;P0DP23	Calmodulin-3	CALM3	sp|P0DP25|CALM3_HUMAN Calmodulin-3 OS=Homo sapiens OX=9606 GN=CALM3 PE=1 SV=1;sp|P0DP24|CALM2_HUMAN Calmodulin-2 OS=Homo sapiens OX=9606 GN=CALM2 PE=1 SV=1;sp|P0DP23|CALM1_HUMAN Calmodulin-1 OS=Homo sapiens OX=9606 GN=CALM1 PE=1 SV=1	ADQLTEEQIAEFK	1	8.7	8.7	8.7	16.837	149	4272300	612670	1589100	797300	896350	376840	0	0	0	0	0	0	0	0	0	0
P27797	Calreticulin	CALR	sp|P27797|CALR_HUMAN Calreticulin OS=Homo sapiens OX=9606 GN=CALR PE=1 SV=1	EEEEAEDK;HEQNIDCGGGYVK;IDNSQVESGSLEDDWDFLPPKK;IKDPDASKPEDWDER	4	13.9	13.9	13.9	48.141	417	12182000	5674000	2492000	1746000	537610	1249400	0	0	0	0	0	0	0	0	447770	34804
P27824	Calnexin	CANX	sp|P27824|CALX_HUMAN Calnexin OS=Homo sapiens OX=9606 GN=CANX PE=1 SV=2	APVPTGEVYFADSFDR;CESAPGCGVWQRPVIDNPNYK;VTYKAPVPTGEVYFADSFDR	3	6.9	6.9	6.9	67.567	592	8191400	930790	3922900	1574400	1000300	763000	0	0	0	0	0	0	0	0	0	0
Q01518	Adenylyl cyclase-associated protein 1	CAP1	sp|Q01518|CAP1_HUMAN Adenylyl cyclase-associated protein 1 OS=Homo sapiens OX=9606 GN=CAP1 PE=1 SV=5	LSDLLAPISEQIK;NSLDCEIVSAK;VENQENVSNLVIEDTELK;WRVENQENVSNLVIEDTELK	4	9.3	9.3	9.3	51.901	475	21507000	3619700	2814600	4064000	4948300	3771700	110180	0	0	304920	0	243860	0	1215800	264870	148880
P22681	E3 ubiquitin-protein ligase CBL	CBL	sp|P22681|CBL_HUMAN E3 ubiquitin-protein ligase CBL OS=Homo sapiens OX=9606 GN=CBL PE=1 SV=2	MAGNVKKSSGAGGGSGSGGSGSGGLIGLMK	1	3.3	3.3	3.3	99.632	906	869920000	53542000	38824000	66069000	78781000	170280000	223240000	1073900	92757000	2741500	4233800	1772100	198330	9364300	126690000	352630
P16671	Platelet glycoprotein 4	CD36	sp|P16671|CD36_HUMAN Platelet glycoprotein 4 OS=Homo sapiens OX=9606 GN=CD36 PE=1 SV=2	AFASPVENPDNYCFCTEK;SQVLQFFSSDICR	2	6.6	6.6	6.6	53.053	472	5963800	524650	1260800	1473000	2001700	703670	0	0	0	0	0	0	0	0	0	0
O43866	CD5 antigen-like	CD5L	sp|O43866|CD5L_HUMAN CD5 antigen-like OS=Homo sapiens OX=9606 GN=CD5L PE=1 SV=1	EATLQDCPSGPWGK;ELGCGAASGTPSGILYEPPAEK;ELGCGAASGTPSGILYEPPAEKEQK;GQWGTVCDDGWDIKDVAVLCR;GVWGSVCDDNWGEKEDQVVCK;LVGGDNLCSGR;NTCNHDEDTWVECEDPFDLR	7	32.3	32.3	32.3	38.087	347	53413000	6069100	5790000	7577800	7830600	4948600	0	136390	30185	218450	170170	2585300	3914500	3690300	7079400	3372100
P21926	CD9 antigen	CD9	sp|P21926|CD9_HUMAN CD9 antigen OS=Homo sapiens OX=9606 GN=CD9 PE=1 SV=4	AIHYALNCCGLAGGVEQFISDICPK;KDVLETFTVK	2	15.4	15.4	15.4	25.416	228	14164000	2216300	3768400	2262700	2452600	3215700	0	0	0	0	0	0	0	248450	0	0
P00751	Complement factor B;Complement factor B Ba fragment;Complement factor B Bb fragment	CFB	sp|P00751|CFAB_HUMAN Complement factor B OS=Homo sapiens OX=9606 GN=CFB PE=1 SV=2	AIHCPRPHDFENGEYWPR;ALRLPPTTTCQQQK;ALRLPPTTTCQQQKEELLPAQDIK;CLVNLIEK;DAQYAPGYDKVKDISEVVTPR;DFHINLFQVLPWLK;EAGIPEFYDYDVALIK;EKLQDEDLGFL;FLCTGGVSPYADPNTCR;FLCTGGVSPYADPNTCRGDSGGPLIVHKR;LEDSVTYHCSR;LKYGQTIRPICLPCTEGTTR;LLQEGQALEYVCPSGFYPYPVQTR;QLNEINYEDHK;STGSWSTLKTQDQK;VKDISEVVTPR;VSEADSSNADWVTK;WSGQTAICDNGAGYCSNPGIPIGTR;WSGQTAICDNGAGYCSNPGIPIGTRK;YGLVTYATYPK;YGQTIRPICLPCTEGTTR	21	35.6	35.6	35.6	85.532	764	466480000	47808000	56616000	58609000	52952000	51343000	7605200	7597500	9063100	9511500	10743000	32421000	21754000	32575000	50171000	17712000
P08603	Complement factor H	CFH	sp|P08603|CFAH_HUMAN Complement factor H OS=Homo sapiens OX=9606 GN=CFH PE=1 SV=4	AGEQVTYTCATYYK;AQTTVTCMENGWSPTPR;AVYTCNEGYQLLGEINYR;CFEGFGIDGPAIAK;CGPPPPIDNGDITSFPLSVYAPASSVEYQCQNLYQLEGNKR;CLPVTAPENGK;CTLKPCDYPDIK;CTSTGWIPAPR;CVEISCKSPDVINGSPISQK;CYFPYLENGYNQNYGR;CYFPYLENGYNQNYGRK;DGWSAQPTCIK;DTSCVNPPTVQNAYIVSR;ECDTDGWTNDIPICEVVK;ECELPKIDVHLVPDR;EQVQSCGPPPELLNGNVK;EQVQSCGPPPELLNGNVKEK;FSCKPGFTIVGPNSVQCYHFGLSPDLPICK;GDAVCTESGWRPLPSCEEK;GKEGWIHTVCINGR;IDVHLVPDR;KCYFPYLENGYNQNY…	41	44.6	44.6	41.3	139.09	1231	602100000	77797000	81071000	97909000	99655000	80437000	4673100	7210400	4701100	7497300	6995300	19089000	16905000	29719000	46431000	22014000
Q03591;P36980	Complement factor H-related protein 1;Complement factor H-related protein 2	CFHR1;CFHR2	sp|Q03591|FHR1_HUMAN Complement factor H-related protein 1 OS=Homo sapiens OX=9606 GN=CFHR1 PE=1 SV=2;sp|P36980|FHR2_HUMAN Complement factor H-related protein 2 OS=Homo sapiens OX=9606 GN=CFHR2 PE=1 SV=1	CGPPPPIDNGDITSFPLSVYAPASSVEYQCQNLYQLEGNKR;INHGILYDEEK;ITCTEEGWSPTPK;LQNNENNISCVER;STDTSCVNPPTVQNAHILSR;YKPFSQVPTGEVFYYSCEYNFVSPSK	6	37.6	25.2	25.2	37.65	330	37483000	4261000	6291200	6316600	7564600	5558300	197340	617360	152650	602670	465940	893440	637460	1219400	1725400	979700
P05156	Complement factor I;Complement factor I heavy chain;Complement factor I light chain	CFI	sp|P05156|CFAI_HUMAN Complement factor I OS=Homo sapiens OX=9606 GN=CFI PE=1 SV=2	ACDGINDCGDQSDELCCK;AQLGDLPWQVAIK;GLETSLAECTFTK;HGNTDSEGIVEVK;VANYFDWISYHVGRPFISQYNV;VFSLQWGEVK	6	15.3	15.3	15.3	65.75	583	35140000	4593800	4347200	5060800	4439600	3703000	581260	1215400	446180	1281300	756430	1262700	1863400	1103300	3586900	898810
P23528	Cofilin-1	CFL1	sp|P23528|COF1_HUMAN Cofilin-1 OS=Homo sapiens OX=9606 GN=CFL1 PE=1 SV=3	EILVGDVGQTVDDPYATFVK;KEDLVFIFWAPESAPLK;LGGSAVISLEGKPL;LTGIKHELQANCYEEVK;YALYDATYETK	5	47.6	47.6	47.6	18.502	166	48102000	5878200	14141000	8324500	9522400	6987200	109700	0	0	0	0	628000	266820	1007400	880590	356650
P05452	Tetranectin	CLEC3B	sp|P05452|TETN_HUMAN Tetranectin OS=Homo sapiens OX=9606 GN=CLEC3B PE=1 SV=3	GGTLGTPQTGSENDALYEYLR;LDTLAQEVALLK	2	16.3	16.3	16.3	22.537	202	6947300	825990	1544900	918780	943550	768710	0	0	34381	115740	0	390090	118480	435320	382130	469280
O00299	Chloride intracellular channel protein 1	CLIC1	sp|O00299|CLIC1_HUMAN Chloride intracellular channel protein 1 OS=Homo sapiens OX=9606 GN=CLIC1 PE=1 SV=4	LAALNPESNTAGLDIFAK;NSNPALNDNLEK	2	12.4	12.4	12.4	26.922	241	12048000	1089500	3839800	2446700	2360600	979930	0	0	0	0	0	260690	116090	380390	464470	109390
Q00610	Clathrin heavy chain 1	CLTC	sp|Q00610|CLH1_HUMAN Clathrin heavy chain 1 OS=Homo sapiens OX=9606 GN=CLTC PE=1 SV=5	IHEGCEEPATHNALAK;IYIDSNNNPER;NNLAGAEELFAR;SVNESLNNLFITEEDYQALR	4	3.5	3.5	3.5	191.61	1675	5229500	1346600	1239600	245130	1496400	822330	0	0	0	0	0	0	0	0	0	79452
P10909	Clusterin;Clusterin beta chain;Clusterin alpha chain	CLU	sp|P10909|CLUS_HUMAN Clusterin OS=Homo sapiens OX=9606 GN=CLU PE=1 SV=1	ASSIIDELFQDR;ASSIIDELFQDRFFTR;EILSVDCSTNNPSQAK;ELDESLQVAER;KTLLSNLEEAK;LFDSDPITVTVPVEVSR;TLIEKTNEER;TLLSNLEEAK;VTTVASHTSDSDVPSGVTEVVVK;YVNKEIQNAVNGVK	10	26.3	26.3	26.3	52.494	449	468310000	40606000	49678000	71491000	45426000	59100000	17223000	21750000	19793000	14846000	18061000	12475000	15065000	30793000	35365000	16641000
P31146	Coronin-1A	CORO1A	sp|P31146|COR1A_HUMAN Coronin-1A OS=Homo sapiens OX=9606 GN=CORO1A PE=1 SV=4	KSDLFQEDLYPPTAGPDPALTAEEWLGGR	1	6.3	6.3	6.3	51.026	461	636530	0	636530	0	0	0	0	0	0	0	0	0	0	0	0	0
Q9ULV4	Coronin-1C	CORO1C	sp|Q9ULV4|COR1C_HUMAN Coronin-1C OS=Homo sapiens OX=9606 GN=CORO1C PE=1 SV=1	AIFLADGNVFTTGFSR;YFEITDESPYVHYLNTFSSK	2	7.6	7.6	7.6	53.248	474	7935900	1260500	1860600	737860	1400100	1761800	0	0	0	0	0	77193	107640	458620	152180	119380
P00450	Ceruloplasmin	CP	sp|P00450|CERU_HUMAN Ceruloplasmin OS=Homo sapiens OX=9606 GN=CP PE=1 SV=1	ADDKVYPGEQYTYMLLATEEQSPGEGDGNCVTR;AEEEHLGILGPQLHADVGDKVK;AETGDKVYVHLK;AGLQAFFQVQECNK;ALYLQYTDETFR;DIASGLIGPLIICK;DIASGLIGPLIICKK;DLYSGLIGPLIVCR;ERGPEEEHLGILGPVIWAEVGDTIR;EVGPTNADPVCLAK;EYTDASFTNRK;FNKNNEGTYYSPNYNPQSR;GAYPLSIEPIGVR;GPEEEHLGILGPVIWAEVGDTIR;HYYIGIIETTWDYASDHGEK;IYHSHIDAPK;KAEEEHLGILGPQLHADVGDK;KAEEEHLGILGPQLHADVGDKVK;KLISVDTEHSNIYLQNGPDR;LISVDTEHSNIYLQNGPDR;LVYREYTDASFTNRK;MFTTAPDQV…	34	43	43	43	122.2	1065	588540000	50542000	49778000	70875000	59644000	63480000	22161000	25147000	15335000	25059000	13698000	16109000	28834000	60392000	48199000	39293000
Q96IY4	Carboxypeptidase B2	CPB2	sp|Q96IY4|CBPB2_HUMAN Carboxypeptidase B2 OS=Homo sapiens OX=9606 GN=CPB2 PE=1 SV=2	HWCEEGASSSSCSETYCGLYPESEPEVK;IHIGSSFEKYPLYVLK	2	10.4	10.4	10.4	48.424	423	2631100	690900	357910	228350	263160	771210	0	0	0	197840	0	121750	0	0	0	0
P22792	Carboxypeptidase N subunit 2	CPN2	sp|P22792|CPN2_HUMAN Carboxypeptidase N subunit 2 OS=Homo sapiens OX=9606 GN=CPN2 PE=1 SV=3	AGGSWDLAVQER;LSNNALSGLPQGVFGK;SQCTYSNPEGTVVLACDQAQCR;TLNLAQNLLAQLPEELFHPLTSLQTLK;VVFLNTQLCQFRPDAFGGLPR	5	18	18	18	60.556	545	61324000	3018400	5068600	3904200	3721400	3439400	1418600	1371700	562170	892690	2032000	6682200	1033700	17952000	5273700	4952900
O75390	Citrate synthase, mitochondrial	CS	sp|O75390|CISY_HUMAN Citrate synthase, mitochondrial OS=Homo sapiens OX=9606 GN=CS PE=1 SV=2	GLVYETSVLDPDEGIR	1	3.4	3.4	3.4	51.712	466	939540	0	519970	0	294620	124940	0	0	0	0	0	0	0	0	0	0
P00387	NADH-cytochrome b5 reductase 3;NADH-cytochrome b5 reductase 3 membrane-bound form;NADH-cytochrome b5 reductase 3 soluble form	CYB5R3	sp|P00387|NB5R3_HUMAN NADH-cytochrome b5 reductase 3 OS=Homo sapiens OX=9606 GN=CYB5R3 PE=1 SV=3	DILLRPELEELR;GPSGLLVYQGK	2	7.6	7.6	7.6	34.234	301	4540500	783620	855760	375650	1379800	1145600	0	0	0	0	0	0	0	0	0	0
P35663	Cylicin-1	CYLC1	sp|P35663|CYLC1_HUMAN Cylicin-1 OS=Homo sapiens OX=9606 GN=CYLC1 PE=2 SV=2	KIDESDGTSANSKMEGLESK;NAESTEMESDLELKK	2	5.4	5.4	5.4	74.241	651	36553000	3716700	10030000	3181400	6143400	2083500	2049800	2264700	1233000	799210	1475200	332740	177250	464480	1186700	1414800
Q13011	Delta(3,5)-Delta(2,4)-dienoyl-CoA isomerase, mitochondrial	ECH1	sp|Q13011|ECH1_HUMAN Delta(3,5)-Delta(2,4)-dienoyl-CoA isomerase, mitochondrial OS=Homo sapiens OX=9606 GN=ECH1 PE=1 SV=2	VIGNQSLVNELAFTAR	1	4.9	4.9	4.9	35.816	328	1295800	151830	617510	198400	206620	121420	0	0	0	0	0	0	0	0	0	0
Q12805	EGF-containing fibulin-like extracellular matrix protein 1	EFEMP1	sp|Q12805|FBLN3_HUMAN EGF-containing fibulin-like extracellular matrix protein 1 OS=Homo sapiens OX=9606 GN=EFEMP1 PE=1 SV=2	CVNHYGGYLCLPK;DIDECDIVPDACK;NPCQDPYILTPENR;TCQDINECETTNECR	4	11.2	11.2	11.2	54.64	493	4744900	1583700	984770	1077500	856620	242260	0	0	0	0	0	0	0	0	0	0
P06733	Alpha-enolase	ENO1	sp|P06733|ENOA_HUMAN Alpha-enolase OS=Homo sapiens OX=9606 GN=ENO1 PE=1 SV=2	AAVPSGASTGIYEALELR;DATNVGDEGGFAPNILENK;GNPTVEVDLFTSK;HIADLAGNSEVILPVPAFNVINGGSHAGNK;IGAEVYHNLK;SFIKDYPVVSIEDPFDQDDWGAWQK;SGKYDLDFKSPDDPSR;VNQIGSVTESLQACK;YGKDATNVGDEGGFAPNILENK;YISPDQLADLYK	10	37.1	37.1	37.1	47.168	434	34532000	5249100	12485000	4462600	8109500	3172500	0	0	0	0	0	0	0	312420	525720	215540
Q9Y624	Junctional adhesion molecule A	F11R	sp|Q9Y624|JAM1_HUMAN Junctional adhesion molecule A OS=Homo sapiens OX=9606 GN=F11R PE=1 SV=1	AVLTCSEQDGSPPSEYTWFK	1	6.7	6.7	6.7	32.583	299	1014600	0	335240	187470	491840	0	0	0	0	0	0	0	0	0	0	0
P00748	Coagulation factor XII;Coagulation factor XIIa heavy chain;Beta-factor XIIa part 1;Coagulation factor XIIa light chain	F12	sp|P00748|FA12_HUMAN Coagulation factor XII OS=Homo sapiens OX=9606 GN=F12 PE=1 SV=3	GRPGPQPWCATTPNFDQDQR;LHEAFSPVSYQHDLALLR;NPDNDIRPWCFVLNR	3	8.6	8.6	8.6	67.791	615	34152000	5859100	9495900	6065900	3475600	4132600	35230	267620	259380	126040	200710	621490	1132900	1180800	643940	654900
P00488	Coagulation factor XIII A chain	F13A1	sp|P00488|F13A_HUMAN Coagulation factor XIII A chain OS=Homo sapiens OX=9606 GN=F13A1 PE=1 SV=5	AVPPNNSNAAEDDLPTVELQGVVPR;GTYIPVPIVSELQSGK;GVNLQEFLNVTSVHLFK;RAVPPNNSNAAEDDLPTVELQGVVPR	4	8.1	8.1	8.1	83.267	732	19920000	2533900	4360600	3461000	4535500	3498900	0	0	0	0	0	278220	153940	525960	402570	169930
P05160	Coagulation factor XIII B chain	F13B	sp|P05160|F13B_HUMAN Coagulation factor XIII B chain OS=Homo sapiens OX=9606 GN=F13B PE=1 SV=3	IYYNGDKVTYACK;LSFFCLAGYTTESGR;QGYDLSPLTPLSELSVQCNR;SGYLLHGSNEITCNR;TTGGKDEEVVQCLSDGWSSQPTCR;VACEEPPFIENGAANLHSK	6	16	16	16	75.51	661	22936000	2617200	9253700	2123300	4024500	3886800	0	0	92932	0	0	84179	169770	348620	142000	192770
P00734	Prothrombin;Activation peptide fragment 1;Activation peptide fragment 2;Thrombin light chain;Thrombin heavy chain	F2	sp|P00734|THRB_HUMAN Prothrombin OS=Homo sapiens OX=9606 GN=F2 PE=1 SV=2	DKLAACLEGNCAEGLGTNYR;ELLESYIDGR;ETAASLLQAGYK;GQPSVLQVVNLPIVERPVCK;HQDFNSAVQLVENFCR;KSPQELLCGASLISDR;LAACLEGNCAEGLGTNYR;LAVTTHGLPCLAWASAQAK;LKKPVAFSDYIHPVCLPDR;NPDSSTTGPWCYTTDPTVR;NPDSSTTGPWCYTTDPTVRR;RQECSIPVCGQDQVTVAMTPR;SEGSSVNLSPPLEQCVPDR;SEGSSVNLSPPLEQCVPDRGQQYQGR;SGIECQLWR;SLEDKTERELLESYIDGR;SPQELLCGASLISDR;TATSEYQTFFNPR;TFGSGEADCGLRPLFEK;TFGSGEADCGLRPLFEKK	20	39.5	39.5	39.5	70.036	622	664880000	122460000	174590000	83262000	98273000	72375000	11517000	14309000	6537400	12617000	14805000	8728100	9091800	13931000	10441000	11949000
P12259	Coagulation factor V;Coagulation factor V heavy chain;Coagulation factor V light chain	F5	sp|P12259|FA5_HUMAN Coagulation factor V OS=Homo sapiens OX=9606 GN=F5 PE=1 SV=4	AADIEQQAVFAVFDENK;ASEFLGYWEPR;AWAYYSAVNPEK;EFNPLVIVGLSK;EKPQSTISGLLGPTLYAEVGDIIK;LNNGGSYNAWSVEK;LSEGASYLDHTFPAEK;SWWGDYWEPFR;SYTIHYSEQGVEWKPYR	9	6	6	6	251.7	2224	16640000	2837800	4580000	1529800	5950400	1503600	0	0	0	0	79489	0	0	104660	54629	0
P23142	Fibulin-1	FBLN1	sp|P23142|FBLN1_HUMAN Fibulin-1 OS=Homo sapiens OX=9606 GN=FBLN1 PE=1 SV=4	AITPPHPASQANIIFDITEGNLR;CCHCCLLGR;CLAFECPENYR;CVDVDECAPPAEPCGK;DIDECESGIHNCLPDFICQNTLGSFR;DSSCGTGYELTEDNSCK;EFTRPEEIIFLR;GYHLNEEGTR;GYQLSDVDGVTCEDIDECALPTGGHICSYR;IIEVEEEQEDPYLNDR;SCRPNDVTCVFDPVHTISHTVISLPTFR;SQETGDLDVGGLQETDK;SQETGDLDVGGLQETDKIIEVEEEQEDPYLNDR;TGYYFDGISR	14	32	32	32	77.213	703	89054000	11445000	28832000	12004000	16725000	12681000	141530	346410	0	40161	131060	784240	962320	1700200	1994000	1266300
Q86UX7	Fermitin family homolog 3	FERMT3	sp|Q86UX7|URP2_HUMAN Fermitin family homolog 3 OS=Homo sapiens OX=9606 GN=FERMT3 PE=1 SV=1	EKEPEEELYDLSK;ILEAHQNVAQLSLAEAQLR;LLSIRHPEELSLLR;LPRPSSLSDKTQLHSR;VFVGEEDPEAESVTLR;VTGESHIGGVLLK;VVLAGGVAPALFR	7	15.6	15.6	15.6	75.952	667	57331000	11240000	19515000	6816800	9739900	7088500	0	0	0	0	0	599870	394330	620980	983120	333230
P02671	Fibrinogen alpha chain;Fibrinopeptide A;Fibrinogen alpha chain	FGA	sp|P02671|FIBA_HUMAN Fibrinogen alpha chain OS=Homo sapiens OX=9606 GN=FGA PE=1 SV=2	ESSSHHPGIAEFPSR;GGSTSYGTGSETESPR;GLIDEVNQDFTNR;GSESGIFTNTK;HPDEAAFFDTASTGK;HRHPDEAAFFDTASTGK;MADEAGSEADHEGTHSTK;MELERPGGNEITR;NPSSAGSWNSGSSGPGSTGNR;QFTSSTSYNR;QFTSSTSYNRGDSTFESK;TVIGPDGHKEVTK	12	17.9	17.9	17.9	94.972	866	313220000	53899000	51008000	41749000	72061000	38353000	1946600	4943600	5334200	9973400	10104000	1338500	2627400	7469000	8386800	4020700
P02675	Fibrinogen beta chain;Fibrinopeptide B;Fibrinogen beta chain	FGB	sp|P02675|FIBB_HUMAN Fibrinogen beta chain OS=Homo sapiens OX=9606 GN=FGB PE=1 SV=2	DNENVVNEYSSELEK;TPCTVSCNIPVVSGK	2	6.1	6.1	6.1	55.928	491	10546000	805980	4800100	1209300	1700400	1923400	0	0	0	0	0	0	0	107060	0	0
P02679	Fibrinogen gamma chain	FGG	sp|P02679|FIBG_HUMAN Fibrinogen gamma chain OS=Homo sapiens OX=9606 GN=FGG PE=1 SV=3	ASTPNGYDNGIIWATWK;DNCCILDER;EGFGHLSPTGTTEFWLGNEK;FGSYCPTTCGIADFLSTYQTK;YEASILTHDSSIR;YLQEIYNSNNQK	6	20.3	20.3	20.3	51.511	453	41110000	5107500	12386000	3740600	10603000	9022400	0	0	0	0	0	0	179720	0	0	70409
P21333	Filamin-A	FLNA	sp|P21333|FLNA_HUMAN Filamin-A OS=Homo sapiens OX=9606 GN=FLNA PE=1 SV=4	AAGKGKLDVQFSGLTK;AEAGVPAEFSIWTR;AEISFEDRK;AFGPGLQGGSAGSPAR;AGQSAAGAAPGGGVDTR;ALGALVDSCAPGLCPDWDSWDASKPVTNAR;ANLPQSFQVDTSK;AWGPGLEGGVVGK;CAPGVVGPAEADIDFDIIR;DAGEGGLSLAIEGPSK;DGSCGVAYVVQEPGDYEVSVK;DKGEYTLVVK;DNGNGTYSCSYVPR;DVDIIDHHDNTYTVK;EAGAGGLAIAVEGPSK;EEGPYEVEVTYDGVPVPGSPFPLEAVAPTKPSK;EGPYSISVLYGDEEVPR;FNEEHIPDSPFVVPVASPSGDAR;GAGTGGLGLAVEGPSEAK;GLVEPVDVVDNADGTQTVNYVPSR;IANLQTDLSDGLR;IVGPSGAAVPC…	46	30.3	30.3	30.3	280.74	2647	532100000	104980000	130700000	74929000	135640000	68568000	0	0	0	0	0	2472100	1656900	6821700	4684100	1655500
P02751	Fibronectin;Anastellin;Ugl-Y1;Ugl-Y2;Ugl-Y3	FN1	sp|P02751|FINC_HUMAN Fibronectin OS=Homo sapiens OX=9606 GN=FN1 PE=1 SV=5	EYLGAICSCTCFGGQR;GFNCESKPEAEETCFDKYTGNTYR;GNLLQCICTGNGR;IYLYTLNDNAR;SYTITGLQPGTDYK;SYTITGLQPGTDYKIYLYTLNDNAR;TFYSCTTEGR;TKTETITGFQVDAVPANGQTPIQR	8	4.5	4.5	4.5	272.32	2477	13655000	243360	563610	147810	992060	480010	151690	41137	0	295480	0	1990100	1889000	3181100	2886100	793660
P04406	Glyceraldehyde-3-phosphate dehydrogenase	GAPDH	sp|P04406|G3P_HUMAN Glyceraldehyde-3-phosphate dehydrogenase OS=Homo sapiens OX=9606 GN=GAPDH PE=1 SV=3	AENGKLVINGNPITIFQER;GALQNIIPASTGAAK;IISNASCTTNCLAPLAK;LISWYDNEFGYSNR;LVINGNPITIFQER;VPTANVSVVDLTCR	6	23.6	23.6	23.6	36.053	335	50109000	7099100	20603000	6056700	10554000	3134800	0	0	0	0	0	351540	227900	1240300	784840	57354
P02774	Vitamin D-binding protein	GC	sp|P02774|VTDB_HUMAN Vitamin D-binding protein OS=Homo sapiens OX=9606 GN=GC PE=1 SV=2	EDFTSLSLVLYSR;EFSHLGKEDFTSLSLVLYSR;ELPEHTVKLCDNLSTK;ELSSFIDKGQELCADYSENTFTEYK;ELSSFIDKGQELCADYSENTFTEYKK;EVVSLTEACCAEGADPDCYDTR;FEDCCQEK;GQELCADYSENTFTEYK;GQELCADYSENTFTEYKK;HLSLLTTLSNR;HLSLLTTLSNRVCSQYAAYGEK;HQPQEFPTYVEPTNDEICEAFR;HQPQEFPTYVEPTNDEICEAFRK;HQPQEFPTYVEPTNDEICEAFRKDPK;KFPSGTFEQVSQLVK;LAQKVPTADLEDVLPLAEDITNILSK;NSKFEDCCQEK;RTHLPEVFLSK;SCESNSPFPVHPGTAECCTK;SCESNSPFPVHPGTAECCTKEGLER;SL…	27	53.6	53.6	53.6	52.917	474	2483000000	325010000	254960000	271820000	270740000	227370000	116400000	181860000	125960000	173010000	199580000	43278000	45847000	65555000	106170000	75398000
P50395;P31150	Rab GDP dissociation inhibitor beta;Rab GDP dissociation inhibitor alpha	GDI2;GDI1	sp|P50395|GDIB_HUMAN Rab GDP dissociation inhibitor beta OS=Homo sapiens OX=9606 GN=GDI2 PE=1 SV=2;sp|P31150|GDIA_HUMAN Rab GDP dissociation inhibitor alpha OS=Homo sapiens OX=9606 GN=GDI1 PE=1 SV=2	KFDLGQDVIDFTGHALALYR;SPYLYPLYGLGELPQGFAR	2	8.8	8.8	8.8	50.663	445	2093300	420700	650580	308420	551400	162220	0	0	0	0	0	0	0	0	0	0
P04899	Guanine nucleotide-binding protein G(i) subunit alpha-2	GNAI2	sp|P04899|GNAI2_HUMAN Guanine nucleotide-binding protein G(i) subunit alpha-2 OS=Homo sapiens OX=9606 GN=GNAI2 PE=1 SV=3	EYQLNDSAAYYLNDLER;IAQSDYIPTQQDVLR	2	9	9	9	40.45	355	5912000	481680	1574900	1170000	1832400	853010	0	0	0	0	0	0	0	0	0	0
P50148	Guanine nucleotide-binding protein G(q) subunit alpha	GNAQ	sp|P50148|GNAQ_HUMAN Guanine nucleotide-binding protein G(q) subunit alpha OS=Homo sapiens OX=9606 GN=GNAQ PE=1 SV=4	VADPAYLPTQQDVLR;VRVPTTGIIEYPFDLQSVIFR;VSAFENPYVDAIK	3	13.6	13.6	13.6	42.142	359	8405700	1403600	1966700	1551700	1875200	1608400	0	0	0	0	0	0	0	0	0	0
P62873	Guanine nucleotide-binding protein G(I)/G(S)/G(T) subunit beta-1	GNB1	sp|P62873|GBB1_HUMAN Guanine nucleotide-binding protein G(I)/G(S)/G(T) subunit beta-1 OS=Homo sapiens OX=9606 GN=GNB1 PE=1 SV=3	QTFTGHESDINAICFFPNGNAFATGSDDATCR;SELDQLRQEAEQLKNQIR	2	14.7	14.7	14.7	37.377	340	2716300	924560	882220	201300	0	556560	0	0	0	0	0	0	0	0	151690	0
P07359	Platelet glycoprotein Ib alpha chain;Glycocalicin	GP1BA	sp|P07359|GP1BA_HUMAN Platelet glycoprotein Ib alpha chain OS=Homo sapiens OX=9606 GN=GP1BA PE=1 SV=2	GLGELQELYLK;GLGELQELYLKGNELK;GVLQGHLESSR;SSLFLWVRPNGR;WLQDNAENVYVWK	5	8	8	8	71.539	652	15320000	2549900	5253600	1890900	3558700	1690600	0	0	0	0	0	0	0	246460	129740	0
P13224	Platelet glycoprotein Ib beta chain	GP1BB	sp|P13224|GP1BB_HUMAN Platelet glycoprotein Ib beta chain OS=Homo sapiens OX=9606 GN=GP1BB PE=1 SV=1	AWLAGRPER;LSLTDPLVAER;TAHLGANPWR	3	14.6	14.6	14.6	21.717	206	40356000	6880700	9946000	9025900	5588000	8915000	0	0	0	0	0	0	0	0	0	0
P40197	Platelet glycoprotein V	GP5	sp|P40197|GPV_HUMAN Platelet glycoprotein V OS=Homo sapiens OX=9606 GN=GP5 PE=1 SV=1	CAGPGAHAGLPLWALPGGDAECPGPR	1	4.6	4.6	4.6	60.958	560	1240600	0	935460	0	305140	0	0	0	0	0	0	0	0	0	0	0
P14770	Platelet glycoprotein IX	GP9	sp|P14770|GPIX_HUMAN Platelet glycoprotein IX OS=Homo sapiens OX=9606 GN=GP9 PE=1 SV=3	CASPSLAAHGPLGR;GHGLTALPALPAR;TPEALLQVR	3	20.3	20.3	20.3	19.046	177	14848000	1946100	5114200	1606800	3567600	2613000	0	0	0	0	0	0	0	0	0	0
Q7Z3F1	Integral membrane protein GPR155	GPR155	sp|Q7Z3F1|GP155_HUMAN Integral membrane protein GPR155 OS=Homo sapiens OX=9606 GN=GPR155 PE=2 SV=2	MNSNLPAENLTIAVNMTK	1	2.1	2.1	2.1	96.918	870	1396300	0	0	0	0	0	0	0	0	0	0	0	0	1396300	0	0
P06396	Gelsolin	GSN	sp|P06396|GELS_HUMAN Gelsolin OS=Homo sapiens OX=9606 GN=GSN PE=1 SV=1	AALKTASDFITK;AGALNSNDAFVLK;AGALNSNDAFVLKTPSAAYLWVGTGASEAEK;AGALNSNDAFVLKTPSAAYLWVGTGASEAEKTGAQELLR;AGKEPGLQIWR;AQPVQVAEGSEPDGFWEALGGK;AQPVQVAEGSEPDGFWEALGGKAAYR;DPDQTDGLGLSYLSSHIANVER;EGGQTAPASTRLFQVR;EVQGFESATFLGYFK;HVVPNEVVVQR;IEGSNKVPVDPATYGQFYGGDSYIILYNYR;IEGSNKVPVDPATYGQFYGGDSYIILYNYRHGGR;KGGVASGFKHVVPNEVVVQR;LYKVSNGAGTMSVSLVADENPFAQGALK;MDYPKQTQVSVLPEGGETPLFK;NWRDPDQTDGLGLSYLSSHIANVER;QTQVS…	24	35.8	35.8	35.8	85.696	782	268730000	36463000	35882000	34367000	50144000	40894000	2007000	1686700	1188800	2797500	1824500	7804200	8749300	15316000	21861000	7741300
P09211	Glutathione S-transferase P	GSTP1	sp|P09211|GSTP1_HUMAN Glutathione S-transferase P OS=Homo sapiens OX=9606 GN=GSTP1 PE=1 SV=2	AFLASPEYVNLPINGNGKQ;FQDGDLTLYQSNTILR;PPYTVVYFPVR	3	21.9	21.9	21.9	23.356	210	5950000	822820	1553500	839070	1795300	600470	0	0	0	0	0	0	0	133580	113340	91932
Q14520	Hyaluronan-binding protein 2;Hyaluronan-binding protein 2 50 kDa heavy chain;Hyaluronan-binding protein 2 50 kDa heavy chain alternate form;Hyaluronan-binding protein 2 27 kDa light chain;Hyaluronan-binding protein 2 27 kDa light chain alternate form	HABP2	sp|Q14520|HABP2_HUMAN Hyaluronan-binding protein 2 OS=Homo sapiens OX=9606 GN=HABP2 PE=1 SV=1	MFARMSDLHVLLLMALVGK	1	3.4	3.4	3.4	62.671	560	278890000	28290000	43807000	54675000	31150000	13798000	12354000	18217000	5752900	15548000	15983000	8741000	4643200	5671500	20257000	0
P69905	Hemoglobin subunit alpha	HBA1	sp|P69905|HBA_HUMAN Hemoglobin subunit alpha OS=Homo sapiens OX=9606 GN=HBA2 PE=1 SV=2	AAWGKVGAHAGEYGAEALER;FLASVSTVLTSK;LRVDPVNFK;MFLSFPTTK;TYFPHFDLSHGSAQVK;VGAHAGEYGAEALER;VLSPADKTNVK;VLSPADKTNVKAAWGK	8	54.2	54.2	54.2	15.257	142	642180000	24198000	34974000	51779000	47126000	40093000	7990400	25545000	10736000	7855300	7508300	57509000	50753000	71419000	140190000	64510000
P68871	Hemoglobin subunit beta;LVV-hemorphin-7;Spinorphin	HBB	sp|P68871|HBB_HUMAN Hemoglobin subunit beta OS=Homo sapiens OX=9606 GN=HBB PE=1 SV=2	EFTPPVQAAYQK;FFESFGDLSTPDAVMGNPK;GTFATLSELHCDK;GTFATLSELHCDKLHVDPENFR;KVLGAFSDGLAHLDNLK;LLGNVLVCVLAHHFGK;LLVVYPWTQR;SAVTALWGKVNVDEVGGEALGR;VHLTPEEK;VLGAFSDGLAHLDNLK;VNVDEVGGEALGR;VVAGVANALAHK;VVAGVANALAHKYH	13	95.2	95.2	61.9	15.998	147	788260000	36498000	44256000	40012000	43704000	35190000	18507000	15191000	12941000	12578000	13855000	62597000	59911000	181350000	159510000	52164000
P04439;P01893;P10321	HLA class I histocompatibility antigen, A-3 alpha chain;Putative HLA class I histocompatibility antigen, alpha chain H;HLA class I histocompatibility antigen, Cw-7 alpha chain	HLA-A;HLA-H;HLA-C	sp|P04439|HLAA_HUMAN HLA class I histocompatibility antigen, A alpha chain OS=Homo sapiens OX=9606 GN=HLA-A PE=1 SV=2;sp|P01893|HLAH_HUMAN Putative HLA class I histocompatibility antigen, alpha chain H OS=Homo sapiens OX=9606 GN=HLA-H PE=5 SV=3;sp|P10321|H	DGEDQTQDTELVETRPAGDGTFQK;FIAVGYVDDTQFVR;WAAVVVPSGEEQR;YLENGKETLQR	4	17	17	13.4	40.84	365	12663000	1900900	6040200	664100	2127800	1911800	0	0	0	0	0	0	0	0	18027	0
P00738	Haptoglobin;Haptoglobin alpha chain;Haptoglobin beta chain	HP	sp|P00738|HPT_HUMAN Haptoglobin OS=Homo sapiens OX=9606 GN=HP PE=1 SV=1	AVGDKLPECEADDGCPKPPEIAHGYVEHSVR;AVGDKLPECEAVCGKPK;AVGDKLPECEAVCGKPKNPANPVQR;DIAPTLTLYVGK;DIAPTLTLYVGKK;HYEGSTVPEK;HYEGSTVPEKK;ILGGHLDAK;ILGGHLDAKGSFPWQAK;LPECEADDGCPKPPEIAHGYVEHSVR;LPECEAVCGKPK;LRTEGDGVYTLNDK;LRTEGDGVYTLNDKK;LRTEGDGVYTLNNEK;LRTEGDGVYTLNNEKQWINK;NANFKFTDHLK;SCAVAEYGVYVK;SPVGVQPILNEHTFCAGMSK;TEGDGVYTLNDK;TEGDGVYTLNDKK;TEGDGVYTLNDKKQWINK;TEGDGVYTLNNEK;TEGDGVYTLNNEKQWINK;VGYVSGWGR;VM…	32	73.9	73.9	52.5	45.205	406	4836000000	351190000	504240000	537400000	548620000	470060000	141360000	152620000	98503000	115550000	148130000	192100000	226590000	441070000	608110000	300460000
P00739	Haptoglobin-related protein	HPR	sp|P00739|HPTR_HUMAN Haptoglobin-related protein OS=Homo sapiens OX=9606 GN=HPR PE=2 SV=2	AVGDKLPECEAVCGKPK;AVGDKLPECEAVCGKPKNPANPVQR;DIAPTLTLYVGK;DIAPTLTLYVGKK;ILGGHLDAK;ILGGHLDAKGSFPWQAK;LPECEAVCGKPK;LRTEGDGVYTLNDK;LRTEGDGVYTLNDKK;SCAVAEYGVYVK;TEGDGVYTLNDK;TEGDGVYTLNDKK;TEGDGVYTLNDKKQWINK;VGYVSGWGQSDNFK;VGYVSGWGQSDNFKLTDHLK	15	30.7	5.7	5.7	39.029	348	9991900	663790	1268400	1716800	2369400	422550	147710	107340	69410	108940	191810	471380	120490	371520	1577300	384990
P02790	Hemopexin	HPX	sp|P02790|HEMO_HUMAN Hemopexin OS=Homo sapiens OX=9606 GN=HPX PE=1 SV=2	CSPHLVLSALTSDNHGATYAFSGTHYWR;ELISERWKNFPSPVDAAFR;EVGTPHGIILDSVDAAFICPGSSR;EWFWDLATGTMK;FDPVRGEVPPRYPR;GDKVWVYPPEKK;GECQAEGVLFFQGDR;GGYTLVSGYPK;LEKEVGTPHGIILDSVDAAFICPGSSR;LLQDEFPGIPSPLDAAVECHR;LLQDEFPGIPSPLDAAVECHRGECQAEGVLFFQGDR;LYLVQGTQVYVFLTK;QGHNSVFLIK;RLEKEVGTPHGIILDSVDAAFICPGSSR;RLWWLDLK;SGAQATWTELPWPHEK;SGAQATWTELPWPHEKVDGALCMEK;SLGPNSCSANGPGLYLIHGPNLYCYSDVEK;SLGPNSCSANGPGLYLIHGPNLYCYSDVEK…	22	58	58	58	51.676	462	3.2091e+09	351310000	419400000	445650000	374990000	310290000	120790000	158980000	136270000	194390000	140950000	106200000	81465000	137070000	150820000	80501000
P04196	Histidine-rich glycoprotein	HRG	sp|P04196|HRG_HUMAN Histidine-rich glycoprotein OS=Homo sapiens OX=9606 GN=HRG PE=1 SV=1	ADLFYDVEALDLESPK;DSPVLIDFFEDTER;GGEGTGYFVDFSVR;RPSEIVIGQCK;RRDGYLFQLLR;YKEENDDFASFR;YKEENDDFASFRVDR	7	15.4	15.4	15.4	59.578	525	43314000	8862500	8743000	5710400	6810900	4258100	0	0	0	0	0	1107000	1160100	3755900	2405900	500610
P14625	Endoplasmin	HSP90B1	sp|P14625|ENPL_HUMAN Endoplasmin OS=Homo sapiens OX=9606 GN=HSP90B1 PE=1 SV=1	FQSSHHPTDITSLDQYVER;GVVDSDDLPLNVSR;LGVIEDHSNR	3	5.4	5.4	5.4	92.468	803	6326700	431800	2564300	804610	1545400	980610	0	0	0	0	0	0	0	0	0	0
P11021	78 kDa glucose-regulated protein	HSPA5	sp|P11021|BIP_HUMAN Endoplasmic reticulum chaperone BiP OS=Homo sapiens OX=9606 GN=HSPA5 PE=1 SV=2	ELEEIVQPIISK;IEIESFYEGEDFSETLTR;ITPSYVAFTPEGER;SQIFSTASDNQPTVTIK;TWNDPSVQQDIK	5	11.2	11.2	11.2	72.332	654	13585000	2083100	3265700	2532100	4366600	1237800	0	0	0	0	0	0	0	0	0	99997
P17066	Heat shock 70 kDa protein 6	HSPA6	sp|P17066|HSP76_HUMAN Heat shock 70 kDa protein 6 OS=Homo sapiens OX=9606 GN=HSPA6 PE=1 SV=2	ELEQICRPIFSR;IINEPTAAAIAYGLDR;MQDKCREVLAWLEHNQLAEK;TTPSYVAFTDTER;VEILANDQGNR	5	11.2	9.2	9.2	71.027	643	28229000	313160	2602100	1784600	1715900	2922000	0	0	0	0	0	0	0	18758000	133150	0
P11142	Heat shock cognate 71 kDa protein	HSPA8	sp|P11142|HSP7C_HUMAN Heat shock cognate 71 kDa protein OS=Homo sapiens OX=9606 GN=HSPA8 PE=1 SV=1	DAGTIAGLNVLR;IINEPTAAAIAYGLDKK;SINPDEAVAYGAAVQAAILSGDK;SKGPAVGIDLGTTYSCVGVFQHGK;SQIHDIVLVGGSTR;TTPSYVAFTDTER	6	15.9	15.9	13.9	70.897	646	27097000	3437100	6517700	5161200	5201500	4393700	0	0	0	0	0	387860	153540	451720	976200	416130
O00425	Insulin-like growth factor 2 mRNA-binding protein 3	IGF2BP3	sp|O00425|IF2B3_HUMAN Insulin-like growth factor 2 mRNA-binding protein 3 OS=Homo sapiens OX=9606 GN=IGF2BP3 PE=1 SV=2	QGSPGSVSK	1	1.6	1.6	1.6	63.704	579	8970600	1106200	842980	588680	111440	1145100	581160	143510	297780	315950	599320	1531300	1707200	0	0	0
P35858	Insulin-like growth factor-binding protein complex acid labile subunit	IGFALS	sp|P35858|ALS_HUMAN Insulin-like growth factor-binding protein complex acid labile subunit OS=Homo sapiens OX=9606 GN=IGFALS PE=1 SV=1	AFWLDVSHNRLEALPNSLLAPLGR;LAELPADALGPLQR;LAYLQPALFSGLAELR;LEALPNSLLAPLGR;LWLEGNPWDCGCPLK;NLIAAVAPGAFLGLK;SFEGLGQLEVLTLDHNQLQEVK;VAGLLEDTFPGLLGLR	8	20.2	20.2	20.2	66.034	605	12998000	763100	1748600	1128500	2100100	772960	0	118720	0	45980	177520	1037800	400420	1726800	2235200	742610
P01876	Ig alpha-1 chain C region	IGHA1	sp|P01876|IGHA1_HUMAN Immunoglobulin heavy constant alpha 1 OS=Homo sapiens OX=9606 GN=IGHA1 PE=1 SV=2	DASGVTFTWTPSSGK;DASGVTFTWTPSSGKSAVQGPPER;DLCGCYSVSSVLPGCAEPWNHGK;EKYLTWASR;GDTFSCMVGHEALPLAFTQK;GFSPKDVLVR;KGDTFSCMVGHEALPLAFTQK;NFPPSQDASGDLYTTSSQLTLPATQCLAGK;QEPSQGTTTFAVTSILR;SAVQGPPERDLCGCYSVSSVLPGCAEPWNHGK;SGNTFRPEVHLLPPPSEELALNELVTLTCLAR;TFTCTAAYPESK;TFTCTAAYPESKTPLTATLSK;TPLTATLSK;VAAEDWKKGDTFSCMVGHEALPLAFTQK;WLQGSQELPR;WLQGSQELPREK;YLTWASRQEPSQGTTTFAVTSILR	18	57.8	57.8	42.5	37.654	353	5372700000	682530000	663560000	611390000	618920000	586910000	110730000	202670000	177560000	192540000	145890000	308560000	150910000	286080000	387090000	247380000
P0DOX2;P01877	Ig alpha-2 chain C region	IGHA2	sp|P0DOX2|IGA2_HUMAN Immunoglobulin alpha-2 heavy chain OS=Homo sapiens OX=9606 PE=1 SV=2;sp|P01877|IGHA2_HUMAN Immunoglobulin heavy constant alpha 2 OS=Homo sapiens OX=9606 GN=IGHA2 PE=1 SV=4	DASGATFTWTPSSGK;DLCGCYSVSSVLPGCAQPWNHGETFTCTAAHPELK;EKYLTWASR;EVQLVETGGGLIQPGGSLR;GFSPKDVLVR;GRFTISR;NTVYLQMNSLR;SGNTFRPEVHLLPPPSEELALNELVTLTCLAR;WLQGSQELPR;WLQGSQELPREK	10	32.5	19.1	17.6	48.934	455	94081000	14073000	9774800	17907000	13800000	5505100	1492600	3054700	1895100	1895200	3468600	1729700	3083900	6970600	5278000	4151200
P0DOX3;P01880	Ig delta chain C region	IGHD	sp|P0DOX3|IGD_HUMAN Immunoglobulin delta heavy chain OS=Homo sapiens OX=9606 PE=1 SV=1;sp|P01880|IGHD_HUMAN Immunoglobulin heavy constant delta OS=Homo sapiens OX=9606 GN=IGHD PE=1 SV=3	TPECPSHTQPLGVYLLTPAVQDLWLR;VPAPPSPQPATYTCVVSHEDSR	2	9.4	9.4	9.4	56.224	512	6030900	444790	244660	239440	233360	248250	0	0	0	203050	0	0	703600	3060600	384860	268340
P0DOX5;P01857	Ig gamma-1 chain C region	IGHG1	sp|P0DOX5|IGG1_HUMAN Immunoglobulin gamma-1 heavy chain OS=Homo sapiens OX=9606 PE=1 SV=2;sp|P01857|IGHG1_HUMAN Immunoglobulin heavy constant gamma 1 OS=Homo sapiens OX=9606 GN=IGHG1 PE=1 SV=1	AKGQPREPQVYTLPPSR;ALPAPIEKTISK;EPQVYTLPPSR;FNWYVDGVEVHNAK;GFYPSDIAVEWESNGQPENNYK;GPSVFPLAPSSK;GQPREPQVYTLPPSR;NQVSLTCLVK;SCDKTHTCPPCPAPELLGGPSVFLFPPKPK;STSGGTAALGCLVK;THTCPPCPAPELLGGPSVFLFPPKPK;TPEVTCVVVDVSHEDPEVK;TTPPVLDSDGSFFLYSK;VSNKALPAPIEK;VSNKALPAPIEKTISK;VVSVLTVLHQDWLNGK;VVSVLTVLHQDWLNGKEYK	17	42.3	42.3	24.3	49.328	449	3.55e+09	297700000	413750000	254520000	343870000	432330000	97496000	101800000	41278000	95253000	43494000	96865000	117840000	680370000	368140000	165230000
P01859	Ig gamma-2 chain C region	IGHG2	sp|P01859|IGHG2_HUMAN Immunoglobulin heavy constant gamma 2 OS=Homo sapiens OX=9606 GN=IGHG2 PE=1 SV=2	CCVECPPCPAPPVAGPSVFLFPPKPK;CKVSNKGLPAPIEK;EPQVYTLPPSR;GPSVFPLAPCSR;GQPREPQVYTLPPSR;KCCVECPPCPAPPVAGPSVFLFPPKPK;NQVSLTCLVK;STSESTAALGCLVK;TKGQPREPQVYTLPPSR;TTPPMLDSDGSFFLYSK;VSNKGLPAPIEK;VVSVLTVVHQDWLNGK;VVSVLTVVHQDWLNGKEYK	13	39.9	27.9	23.6	35.9	326	394530000	27287000	26942000	26521000	32333000	34391000	5148700	8050400	8536200	4352800	4812000	19039000	16392000	66143000	80890000	33692000
P01860	Ig gamma-3 chain C region	IGHG3	sp|P01860|IGHG3_HUMAN Immunoglobulin heavy constant gamma 3 OS=Homo sapiens OX=9606 GN=IGHG3 PE=1 SV=2	ALPAPIEKTISK;CPAPELLGGPSVFLFPPKPK;EPQVYTLPPSR;GPSVFPLAPCSR;GQPREPQVYTLPPSR;NQVSLTCLVK;SCDTPPPCPR;STSGGTAALGCLVK;TKGQPREPQVYTLPPSR;TPEVTCVVVDVSHEDPEVQFK;TPLGDTTHTCPR;VELKTPLGDTTHTCPR;VSNKALPAPIEK;VSNKALPAPIEKTISK;VVSVLTVLHQDWLNGK;VVSVLTVLHQDWLNGKEYK;WYVDGVEVHNAK	17	49.6	34	26.3	41.287	377	474520000	39048000	53697000	30430000	43095000	30696000	15799000	12405000	4432000	8417500	11499000	41672000	37486000	59989000	58954000	26905000
P01861	Ig gamma-4 chain C region	IGHG4	sp|P01861|IGHG4_HUMAN Immunoglobulin heavy constant gamma 4 OS=Homo sapiens OX=9606 GN=IGHG4 PE=1 SV=1	GFYPSDIAVEWESNGQPENNYK;GPSVFPLAPCSR;NQVSLTCLVK;STSESTAALGCLVK;TTPPVLDSDGSFFLYSR;VVSVLTVLHQDWLNGK;VVSVLTVLHQDWLNGKEYK;YGPPCPSCPAPEFLGGPSVFLFPPKPK	8	37	13.5	13.5	35.94	327	19118000	1083400	717260	824240	604580	2180100	558640	249630	0	296590	0	1517100	1674700	3202800	3287600	2921500
P01871;P0DOX6	Ig mu chain C region	IGHM	sp|P01871|IGHM_HUMAN Immunoglobulin heavy constant mu OS=Homo sapiens OX=9606 GN=IGHM PE=1 SV=4;sp|P0DOX6|IGM_HUMAN Immunoglobulin mu heavy chain OS=Homo sapiens OX=9606 PE=1 SV=2	EGKQVGSGVTTDQVQAEAK;ESGPTTYKVTSTLTIK;FTCTVTHTDLPSPLK;FTCTVTHTDLPSPLKQTISRPK;GGKYAATSQVLLPSK;GVALHRPDVYLLPPAR;LICQATGFSPR;QVGSGVTTDQVQAEAK;SKLICQATGFSPR;VFAIPPSFASIFLTK;YAATSQVLLPSK;YAATSQVLLPSKDVMQGTDEHVVCK;YFAHSILTVSEEEWNTGETYTCVVAHEALPNR;YFAHSILTVSEEEWNTGETYTCVVAHEALPNRVTER;YVTSAPMPEPQAPGR	15	39.7	39.7	39.7	49.439	453	1159200000	146100000	121960000	100100000	141070000	147870000	9395600	8056600	7697500	21042000	16136000	61606000	47501000	124160000	142440000	64026000
P01591	Immunoglobulin J chain	IGJ	sp|P01591|IGJ_HUMAN Immunoglobulin J chain OS=Homo sapiens OX=9606 GN=JCHAIN PE=1 SV=4	CYTAVVPLVYGGETK;FVYHLSDLCK;IIRSSEDPNEDIVER;SSEDPNEDIVER	4	25.2	25.2	25.2	18.098	159	46782000	5437000	8046300	3551900	5238000	5691800	243750	1313300	1234100	230200	506810	1967700	1530900	3710800	5701100	2378400
P0DOX7	Immunoglobulin kappa light chain	IGK	sp|P0DOX7|IGK_HUMAN Immunoglobulin kappa light chain OS=Homo sapiens OX=9606 PE=1 SV=1	ADYEKHKVYACEVTHQGLSSPVTK;DSTYSLSSTLTLSK;DSTYSLSSTLTLSKADYEK;EAKVQWKVDNALQSGNSQESVTEQDSK;GTVAAPSVFIFPPSDEQLK;HKVYACEVTHQGLSSPVTK;SGTASVVCLLNNFYPR;VDNALQSGNSQESVTEQDSK;VDNALQSGNSQESVTEQDSKDSTYSLSSTLTLSK;VDNALQSGNSQESVTEQDSKDSTYSLSSTLTLSKADYEK;VQWKVDNALQSGNSQESVTEQDSK;VQWKVDNALQSGNSQESVTEQDSKDSTYSLSSTLTLSK;VYACEVTHQGLSSPVTK	13	46.7	8.9	8.9	23.379	214	970250	0	0	0	0	0	0	0	0	0	0	0	0	911690	0	58551
P01834	Ig kappa chain C region	IGKC	sp|P01834|IGKC_HUMAN Immunoglobulin kappa constant OS=Homo sapiens OX=9606 GN=IGKC PE=1 SV=2	ADYEKHKVYACEVTHQGLSSPVTK;DSTYSLSSTLTLSK;DSTYSLSSTLTLSKADYEK;EAKVQWKVDNALQSGNSQESVTEQDSK;HKVYACEVTHQGLSSPVTK;SGTASVVCLLNNFYPR;TVAAPSVFIFPPSDEQLK;TVAAPSVFIFPPSDEQLKSGTASVVCLLNNFYPR;VDNALQSGNSQESVTEQDSK;VDNALQSGNSQESVTEQDSKDSTYSLSSTLTLSK;VDNALQSGNSQESVTEQDSKDSTYSLSSTLTLSKADYEK;VQWKVDNALQSGNSQESVTEQDSK;VQWKVDNALQSGNSQESVTEQDSKDSTYSLSSTLTLSK;VYACEVTHQGLSSPVTK	14	92.5	92.5	31.8	11.765	107	2200700000	190000000	231540000	196660000	325550000	146410000	37366000	34812000	20791000	60574000	32858000	92511000	130460000	185630000	441440000	74125000
P01594;P01593	Ig kappa chain V-I region AU;Ig kappa chain V-I region AG	IGKV1-33	sp|P01594|KV133_HUMAN Immunoglobulin kappa variable 1-33 OS=Homo sapiens OX=9606 GN=IGKV1-33 PE=1 SV=2;sp|P01593|KVD33_HUMAN Immunoglobulin kappa variable 1D-33 OS=Homo sapiens OX=9606 GN=IGKV1D-33 PE=1 SV=2	LLIYDASNLETGVPSR	1	13.7	13.7	13.7	12.848	117	2853700	309130	361510	228750	397960	233330	0	97064	0	0	0	178620	176500	525290	151330	194210
P01619;A0A0C4DH25	Ig kappa chain V-III region B6	IGKV3D-20	sp|P01619|KV320_HUMAN Immunoglobulin kappa variable 3-20 OS=Homo sapiens OX=9606 GN=IGKV3-20 PE=1 SV=2;sp|A0A0C4DH25|KVD20_HUMAN Immunoglobulin kappa variable 3D-20 OS=Homo sapiens OX=9606 GN=IGKV3D-20 PE=3 SV=1	ASQSVSSSYLAWYQQKPGQAPR;ATGIPDRFSGSGSGTDFTLTISR;FSGSGSGTDFTLTISR	3	38.8	38.8	38.8	12.557	116	27287000	2441400	2551800	2602700	1217400	2148100	392140	544560	566100	753760	256490	659270	1740700	5343100	4539500	1529500
P0DOX8;P0CG04;B9A064	Ig lambda-1 chain C regions;Immunoglobulin lambda-like polypeptide 5	IGLC1;IGLL5	sp|P0DOX8|IGL1_HUMAN Immunoglobulin lambda-1 light chain OS=Homo sapiens OX=9606 PE=1 SV=1;sp|P0CG04|IGLC1_HUMAN Immunoglobulin lambda constant 1 OS=Homo sapiens OX=9606 GN=IGLC1 PE=1 SV=1;sp|B9A064|IGLL5_HUMAN Immunoglobulin lambda-like polypeptide 5 OS=H	AGVETTKPSKQSNNKYAASSYLSLTPEQWK;ANPTVTLFPPSSEELQANK;ATLVCLISDFYPGAVTVAWK;QSNNKYAASSYLSLTPEQWK;SHRSYSCQVTHEGSTVEK;SYSCQVTHEGSTVEK;SYSCQVTHEGSTVEKTVAPTECS;YAASSYLSLTPEQWK	8	44	31	22.7	22.83	216	11194000	354390	565750	1317500	1234000	278640	207210	241990	41431	0	167760	0	593140	2648600	2135000	1408300
P0DOY3	Immunoglobulin lambda constant 3	IGLC3	sp|P0DOY3|IGLC3_HUMAN Immunoglobulin lambda constant 3 OS=Homo sapiens OX=9606 GN=IGLC3 PE=1 SV=1	AAPSVTLFPPSSEELQANK;ADSSPVKAGVETTTPSK;AGVETTTPSKQSNNKYAASSYLSLTPEQWK;ATLVCLISDFYPGAVTVAWK;QSNNKYAASSYLSLTPEQWK;SHKSYSCQVTHEGSTVEK;SYSCQVTHEGSTVEK;SYSCQVTHEGSTVEKTVAPTECS;YAASSYLSLTPEQWK	9	96.2	96.2	17	11.265	106	1.9484e+09	229740000	357510000	125780000	317300000	151440000	41586000	96778000	32765000	30141000	36507000	52966000	19319000	137940000	195480000	123120000
P01700	Ig lambda chain V-I region HA	IGLV1-47	sp|P01700|LV147_HUMAN Immunoglobulin lambda variable 1-47 OS=Homo sapiens OX=9606 GN=IGLV1-47 PE=1 SV=2	SGTSASLAISGLR	1	11.1	11.1	11.1	12.283	117	17657000	2012200	1321900	2018100	1998000	1684500	233980	513740	432440	365870	456290	492580	728740	1091300	2530000	1776900
A0A075B6K5;P80748	Ig lambda chain V-III region LOI	IGLV3-9	sp|A0A075B6K5|LV39_HUMAN Immunoglobulin lambda variable 3-9 OS=Homo sapiens OX=9606 GN=IGLV3-9 PE=3 SV=1;sp|P80748|LV321_HUMAN Immunoglobulin lambda variable 3-21 OS=Homo sapiens OX=9606 GN=IGLV3-21 PE=1 SV=2	FSGSNSGNTATLTISR	1	13.9	13.9	13.9	12.332	115	16783000	2104800	3106500	1290900	958630	1933900	274830	531670	0	508200	0	319190	631690	1662100	1719800	1741000
P17301	Integrin alpha-2	ITGA2	sp|P17301|ITA2_HUMAN Integrin alpha-2 OS=Homo sapiens OX=9606 GN=ITGA2 PE=1 SV=2	GNWLLVGSPWSGFPENR;IFSGPSSEQFGYAVQQFINPK	2	3.2	3.2	3.2	129.29	1181	484640	114140	370500	0	0	0	0	0	0	0	0	0	0	0	0	0
P08514	Integrin alpha-IIb;Integrin alpha-IIb heavy chain;Integrin alpha-IIb light chain, form 1;Integrin alpha-IIb light chain, form 2	ITGA2B	sp|P08514|ITA2B_HUMAN Integrin alpha-IIb OS=Homo sapiens OX=9606 GN=ITGA2B PE=1 SV=3	AEGGQCPSLLFDLR;ALSNVEGFER;ASVQLLVQDSLNPAVK;DGYNDIAVAAPYGGPSGR;EQNSLDSWGPK;FGSAIAPLGDLDR;FGSAIAPLGDLDRDGYNDIAVAAPYGGPSGR;GAVDIDDNGYPDLIVGAYGANQVAVYR;GEAQVWTQLLR;GNSFPASLVVAAEEGER;GPHALGAPSLLLTGTQLYGR;GQVLVFLGQSEGLR;IYVENDFSWDKR;NRPPLEEDDEEGE;NVGSQTLQTFK;QGLGASVVSWSDVIVACAPWQHWNVLEK;SRPSQVLDSPFPTGSAFGFSLR;TEEAEKTPVGSCFLAQPESGR;TEEAEKTPVGSCFLAQPESGRR;TLGPSQEETGGVFLCPWR;TPVGSCFLAQPESGR;TPVGSCFLAQPESG…	24	32.6	32.6	32.6	113.38	1039	755850000	105990000	223130000	101250000	142740000	155320000	579860	0	0	0	0	5167600	2984000	7092000	7243700	4366700
P23229	Integrin alpha-6;Integrin alpha-6 heavy chain;Integrin alpha-6 light chain;Processed integrin alpha-6	ITGA6	sp|P23229|ITA6_HUMAN Integrin alpha-6 OS=Homo sapiens OX=9606 GN=ITGA6 PE=1 SV=5	IEFDNDADPTSESK;LETTSNQDNLAPITAK;TGGLYSCDITAR	3	3.7	3.7	3.7	126.6	1130	2318600	475720	609620	189280	500210	543770	0	0	0	0	0	0	0	0	0	0
P05556	Integrin beta-1	ITGB1	sp|P05556|ITB1_HUMAN Integrin beta-1 OS=Homo sapiens OX=9606 GN=ITGB1 PE=1 SV=2	FCECDNFNCDR;LKPEDITQIQPQQLVLR;SNGLICGGNGVCK	3	5.1	5.1	5.1	88.414	798	15544000	2231700	3419500	3403400	2457800	3687200	0	0	0	0	0	139410	0	0	192520	12945
P05106	Integrin beta-3	ITGB3	sp|P05106|ITB3_HUMAN Integrin beta-3 OS=Homo sapiens OX=9606 GN=ITGB3 PE=1 SV=2	AKWDTANNPLYK;CDLKENLLK;CDLKENLLKDNCAPESIEFPVSEAR;CGPGWLGSQCECSEEDYRPSQQDECSPR;CPTCPDACTFKK;DNCAPESIEFPVSEAR;FDRGALHDENTCNR;GALHDENTCNR;GECLCGQCVCHSSDFGK;GECLCGQCVCHSSDFGKITGK;GKCECGSCVCIQPGSYGDTCEK;GSGDSSQVTQVSPQR;HVLTLTDQVTR;HVLTLTDQVTRFNEEVKK;IGDTVSFSIEAK;IGWRNDASHLLVFTTDAK;NRDAPEGGFDAIMQATVCDEK;SFTIKPVGFK;VLEDRPLSDK;VLEDRPLSDKGSGDSSQVTQVSPQR;YCECDDFSCVR;YCRDEIESVK	22	32.9	32.9	32.9	87.057	788	407450000	83716000	105810000	50202000	86846000	74433000	0	0	0	0	0	1702300	604730	1354400	1754600	1019200
P19827	Inter-alpha-trypsin inhibitor heavy chain H1	ITIH1	sp|P19827|ITIH1_HUMAN Inter-alpha-trypsin inhibitor heavy chain H1 OS=Homo sapiens OX=9606 GN=ITIH1 PE=1 SV=3	AAISGENAGLVR;FAHYVVTSQVVNTANEAR;GFSLDEATNLNGGLLR;GSLVQASEANLQAAQDFVR;KAAISGENAGLVR;LDAQASFLPK;LWAYLTIQELLAK;LWAYLTIQELLAKR;QAVDTAVDGVFIR;QYYEGSEIVVAGR;VQSWKGSLVQASEANLQAAQDFVR	11	13.3	13.3	13.3	101.39	911	271910000	20388000	22190000	40787000	23327000	31408000	8782800	8809900	8197100	8960300	4060100	6796100	12497000	35228000	23241000	17232000
P19823	Inter-alpha-trypsin inhibitor heavy chain H2	ITIH2	sp|P19823|ITIH2_HUMAN Inter-alpha-trypsin inhibitor heavy chain H2 OS=Homo sapiens OX=9606 GN=ITIH2 PE=1 SV=2	AEDHFSVIDFNQNIR;AGELEVFNGYFVHFFAPDNLDPIPK;AHVSFKPTVAQQR;FLHVPDTFEGHFDGVPVISK;FYNQVSTPLLR;HADPDFTR;IQPSGGTNINEALLR;IYGNQDTSSQLK;IYGNQDTSSQLKK;LSNENHGIAQR;LWAYLTINQLLAER;NVQFNYPHTSVTDVTQNNFHNYFGGSEIVVAGK;TILDDLRAEDHFSVIDFNQNIR;TWRNDLISATK;VQFELHYQEVK;VVNNSPQPQNVVFDVQIPK;YIEKIQPSGGTNINEALLR	17	24.3	24.3	24.3	106.46	946	514250000	53268000	50637000	39909000	39199000	57054000	11564000	9439800	8563800	12783000	27362000	29286000	31725000	71522000	45553000	26381000
Q14624	Inter-alpha-trypsin inhibitor heavy chain H4;70 kDa inter-alpha-trypsin inhibitor heavy chain H4;35 kDa inter-alpha-trypsin inhibitor heavy chain H4	ITIH4	sp|Q14624|ITIH4_HUMAN Inter-alpha-trypsin inhibitor heavy chain H4 OS=Homo sapiens OX=9606 GN=ITIH4 PE=1 SV=4	AEAQAQYSAAVAK;AGFSWIEVTFKNPLVWVHASPEHVVVTR;FKPTLSQQQK;FSSHVGGTLGQFYQEVLWGSPAASDDGR;GPDVLTATVSGK;HRQGPVNLLSDPEQGVEVTGQYER;LALDNGGLAR;LQDRGPDVLTATVSGK;QGPVNLLSDPEQGVEVTGQYER;QLGLPGPPDVPDHAAYHPFRR;RLDYQEGPPGVEISCWSVEL;SPEQQETVLDGNLIIR;SPEQQETVLDGNLIIRYDVDR	13	20.5	20.5	20.5	103.36	930	172320000	15251000	25202000	19359000	25980000	20061000	6063100	6625600	4422900	4645200	4731100	5790700	3410700	13396000	12731000	4650500
O60282;P33176;Q12840	Kinesin heavy chain isoform 5C;Kinesin-1 heavy chain;Kinesin heavy chain isoform 5A	KIF5C;KIF5B;KIF5A	sp|O60282|KIF5C_HUMAN Kinesin heavy chain isoform 5C OS=Homo sapiens OX=9606 GN=KIF5C PE=1 SV=1;sp|P33176|KINH_HUMAN Kinesin-1 heavy chain OS=Homo sapiens OX=9606 GN=KIF5B PE=1 SV=1;sp|Q12840|KIF5A_HUMAN Kinesin heavy chain isoform 5A OS=Homo sapiens OX=96	CELPKLEK	1	0.8	0.8	0.8	109.49	957	43783000	2401200	4371700	3884200	1220400	4895200	2544000	1870000	5800900	7377500	1556100	652530	3609600	1512800	477360	1609900
P03952	Plasma kallikrein;Plasma kallikrein heavy chain;Plasma kallikrein light chain	KLKB1	sp|P03952|KLKB1_HUMAN Plasma kallikrein OS=Homo sapiens OX=9606 GN=KLKB1 PE=1 SV=1	FGCFLKDSVTGTLPK;GVNVCQETCTK;IAYGTQGSSGYSLR;LVGITSWGEGCAR;TSESGTPSSSTPQENTISGYSLLTCKR;VSEGNHDIALIK	6	14.4	14.4	14.4	71.369	638	34638000	2822700	5098400	2483600	5488000	2419700	627950	549840	450040	384910	511530	2542600	1952400	2365400	5778200	1162500
P01042	Kininogen-1;Kininogen-1 heavy chain;T-kinin;Bradykinin;Lysyl-bradykinin;Kininogen-1 light chain;Low molecular weight growth-promoting factor	KNG1	sp|P01042|KNG1_HUMAN Kininogen-1 OS=Homo sapiens OX=9606 GN=KNG1 PE=1 SV=2	DIPTNSPELEETLTHTITK;EGDCPVQSGKTWQDCEYKDAAK;ENFLFLTPDCK;ESNEELTESCETK;IASFSQNCDIYPGK;IASFSQNCDIYPGKDFVQPPTK;IASFSQNCDIYPGKDFVQPPTKICVGCPR;KLGQSLDCNAEVYVVPWEK;KLGQSLDCNAEVYVVPWEKK;LGQSLDCNAEVYVVPWEK;LGQSLDCNAEVYVVPWEKK;RPPGFSPFR;SLWNGDTGECTDNAYIDIQLR;TVGSDTFYSFKYEIK;TWQDCEYK;TWQDCEYKDAAK;VQVVAGKKYFIDFVAR;YEIKEGDCPVQSGK;YNSQNQSNNQFVLYR	19	29.5	29.5	29.5	71.957	644	598990000	59241000	81170000	60117000	89630000	65421000	19152000	22280000	19371000	26538000	28635000	12285000	20641000	44067000	30162000	20283000
P04180	Phosphatidylcholine-sterol acyltransferase	LCAT	sp|P04180|LCAT_HUMAN Phosphatidylcholine-sterol acyltransferase OS=Homo sapiens OX=9606 GN=LCAT PE=1 SV=1	TYIYDHGFPYTDPVGVLYEDGDDTVATR	1	6.4	6.4	6.4	49.577	440	1071000	0	0	0	0	569080	0	0	0	0	0	0	189770	0	177730	134460
P00338;Q6ZMR3;P07864	L-lactate dehydrogenase A chain;L-lactate dehydrogenase A-like 6A;L-lactate dehydrogenase C chain	LDHA;LDHAL6A;LDHC	sp|P00338|LDHA_HUMAN L-lactate dehydrogenase A chain OS=Homo sapiens OX=9606 GN=LDHA PE=1 SV=2;sp|Q6ZMR3|LDH6A_HUMAN L-lactate dehydrogenase A-like 6A OS=Homo sapiens OX=9606 GN=LDHAL6A PE=1 SV=1;sp|P07864|LDHC_HUMAN L-lactate dehydrogenase C chain OS=Homo	ATLKDQLIYNLLK;VIGSGCNLDSAR	2	7.5	3.9	3.9	36.688	332	3100000	385080	824480	233480	900840	239690	0	0	0	0	0	152140	0	121130	243140	0
P07195	L-lactate dehydrogenase B chain	LDHB	sp|P07195|LDHB_HUMAN L-lactate dehydrogenase B chain OS=Homo sapiens OX=9606 GN=LDHB PE=1 SV=2	IVADKDYSVTANSK;LIAPVAEEEATVPNNK;VIGSGCNLDSAR	3	12.6	12.6	9	36.638	334	4558500	521340	123630	769140	2380600	468730	0	0	0	0	0	0	0	179270	0	115790
P08519	Apolipoprotein(a)	LPA	sp|P08519|APOA_HUMAN Apolipoprotein(a) OS=Homo sapiens OX=9606 GN=LPA PE=1 SV=2	GTDSCQGDSGGPLVCFEK;GTYSTTVTGR;HSTFIPGTNK;HSTFIPGTNKWAGLEK;IPLYYPNAGLTR;LFLEPTQADIALLK;NPDAVAAPYCYTR;NPDAVAAPYCYTRDPGVR;NPDPVAAPWCYTTDPSVR;NPDPVAAPYCYTR;NPDSGKQPWCYTTDPCVR;TCQAWSSMTPHSHSR;TPENYPNAGLTENYCR;TPENYPNAGLTR;TPEYYPNAGLIMNYCR;TPEYYPNAGLIMNYCRNPDAVAAPYCYTR;TTEYYPNGGLTR	17	29.9	29.9	29.9	226.54	2040	267550000	35962000	60131000	39019000	39933000	84552000	201820	0	0	224300	0	1224100	1012800	831410	2810600	1644500
P02750	Leucine-rich alpha-2-glycoprotein	LRG1	sp|P02750|A2GL_HUMAN Leucine-rich alpha-2-glycoprotein OS=Homo sapiens OX=9606 GN=LRG1 PE=1 SV=2	ALGHLDLSGNR;LHLEGNKLQVLGK;TLDLGENQLETLPPDLLR	3	12.1	12.1	12.1	38.177	347	15979000	1113100	1764800	2174300	2447500	2320700	1011000	1176300	161630	999740	0	340800	805710	320740	1037500	304840
Q14766	Latent-transforming growth factor beta-binding protein 1	LTBP1	sp|Q14766|LTBP1_HUMAN Latent-transforming growth factor beta-binding protein 1 OS=Homo sapiens OX=9606 GN=LTBP1 PE=1 SV=4	ASGLGDHCEDINECLEDK;NGFCLNTRPGYECYCK;TSTDLDVDVDQPK;VQEGYTCDCFDGYHLDTAK	4	3.8	3.8	3.8	186.79	1721	7777500	1049200	1982800	1586300	2876300	282860	0	0	0	0	0	0	0	0	0	0
P51884	Lumican	LUM	sp|P51884|LUM_HUMAN Lumican OS=Homo sapiens OX=9606 GN=LUM PE=1 SV=2	NIPTVNENLENYYLEVNQLEK;NIPTVNENLENYYLEVNQLEKFDIK;SLEYLDLSFNQIAR	3	11.5	11.5	11.5	38.429	338	14975000	1050200	1031000	1524200	1586900	1496300	1117000	798170	605110	713750	881910	707070	674850	1122800	1202400	463120
O43462	Membrane-bound transcription factor site-2 protease	MBTPS2	sp|O43462|MBTP2_HUMAN Membrane-bound transcription factor site-2 protease OS=Homo sapiens OX=9606 GN=MBTPS2 PE=1 SV=1	LHTCLPARKAVEATQVCR	1	3.5	3.5	3.5	57.443	519	1794900	0	0	0	0	0	0	0	0	0	0	236020	728130	0	0	830710
P40926	Malate dehydrogenase, mitochondrial	MDH2	sp|P40926|MDHM_HUMAN Malate dehydrogenase, mitochondrial OS=Homo sapiens OX=9606 GN=MDH2 PE=1 SV=3	LTLYDIAHTPGVAADLSHIETK	1	6.5	6.5	6.5	35.503	338	2483600	323140	1419200	0	395450	345800	0	0	0	0	0	0	0	0	0	0
Q13201	Multimerin-1;Platelet glycoprotein Ia*;155 kDa platelet multimerin	MMRN1	sp|Q13201|MMRN1_HUMAN Multimerin-1 OS=Homo sapiens OX=9606 GN=MMRN1 PE=1 SV=3	DQALQLQVLNSR;FVLVQENRPTLTDIVELR;GLTEFVEPIIQIK;KKIENLTSAVNSLNFIIK;LVEENALAPDFSK;VTQTLIPYYISVK	6	7.1	7.1	7.1	138.11	1228	15594000	2609800	4431200	1557200	5001000	1994400	0	0	0	0	0	0	0	0	0	0
Q9Y623	Myosin-4	MYH4	sp|Q9Y623|MYH4_HUMAN Myosin-4 OS=Homo sapiens OX=9606 GN=MYH4 PE=2 SV=2	KEFEMSNLQGK	1	0.6	0.6	0.6	223.07	1939	4720400	985240	485020	661810	671130	350820	0	203530	156150	182950	177240	108610	157370	82972	225460	272060
P35579	Myosin-9	MYH9	sp|P35579|MYH9_HUMAN Myosin-9 OS=Homo sapiens OX=9606 GN=MYH9 PE=1 SV=4	ANLQIDQINTDLNLER;AQQAADKYLYVDK;AQQAADKYLYVDKNFINNPLAQADWAAK;DELADEIANSSGK;DLEAHIDSANKNR;DLGEELEALK;EDQSILCTGESGAGK;EDQSILCTGESGAGKTENTKK;EEVGEEAIVELVENGKK;ELESQISELQEDLESER;EQLEEEEEAK;FLSNGHVTIPGQQDK;HSQAVEELAEQLEQTKR;IAEFTTNLTEEEEK;IAQLEEELEEEQGNTELINDR;IAQLEEQLDNETK;KFDQLLAEEK;KKVEAQLQELQVK;KLEEEQIILEDQNCK;KLVWVPSDK;KLVWVPSDKSGFEPASLK;KQELEEICHDLEAR;KVEAQLQELQVK;LEEEQIILEDQNCK;LKDVLLQVDDERR;LTK…	41	25	25	25	226.53	1960	190830000	31279000	60621000	24321000	44948000	27565000	0	0	0	0	0	281070	310420	393980	761220	352840
P19105;O14950	Myosin regulatory light chain 12A;Myosin regulatory light chain 12B	MYL12A;MYL12B	sp|P19105|ML12A_HUMAN Myosin regulatory light chain 12A OS=Homo sapiens OX=9606 GN=MYL12A PE=1 SV=2;sp|O14950|ML12B_HUMAN Myosin regulatory light chain 12B OS=Homo sapiens OX=9606 GN=MYL12B PE=1 SV=2	ATSNVFAMFDQSQIQEFK;FTDEEVDELYR;GNFNYIEFTR	3	22.8	22.8	22.8	19.794	171	24357000	3297200	7492000	3730400	5994900	2835500	0	0	0	0	0	157550	67339	277620	405940	98905
P60660	Myosin light polypeptide 6	MYL6	sp|P60660|MYL6_HUMAN Myosin light polypeptide 6 OS=Homo sapiens OX=9606 GN=MYL6 PE=1 SV=2	ALGQNPTNAEVLK;CDFTEDQTAEFK;VLDFEHFLPMLQTVAK	3	27.2	27.2	27.2	16.93	151	77418000	19858000	33138000	5566700	7842400	7871000	0	0	0	0	0	649650	196530	845480	510220	939380
P55209	Nucleosome assembly protein 1-like 1	NAP1L1	sp|P55209|NP1L1_HUMAN Nucleosome assembly protein 1-like 1 OS=Homo sapiens OX=9606 GN=NAP1L1 PE=1 SV=1	LDGLVETPTGYIESLPR	1	4.3	4.3	4.3	45.374	391	1314700	201920	298560	165440	296350	352400	0	0	0	0	0	0	0	0	0	0
P20929	Nebulin	NEB	sp|P20929|NEBU_HUMAN Nebulin OS=Homo sapiens OX=9606 GN=NEB PE=1 SV=5	GIPTPITPEMERVKR;GKGLTEMEDTPDMLRAK	2	0.5	0.5	0.5	772.91	6669	801390	0	0	0	0	0	0	0	0	801390	0	0	0	0	0	0
P02763	Alpha-1-acid glycoprotein 1	ORM1	sp|P02763|A1AG1_HUMAN Alpha-1-acid glycoprotein 1 OS=Homo sapiens OX=9606 GN=ORM1 PE=1 SV=2	DKCEPLEK;EQLGEFYEALDCLR;EQLGEFYEALDCLRIPK;NWGLSVYADKPETTK;SDVVYTDWKK;SDVVYTDWKKDK;TEDTIFLR;TYMLAFDVNDEK;TYMLAFDVNDEKNWGLSVYADKPETTK;WFYIASAFR;YVGGQEHFAHLLILR;YVGGQEHFAHLLILRDTK	12	48.3	48.3	36.8	23.539	201	904600000	165540000	78289000	89373000	98042000	114110000	66167000	42612000	37837000	69358000	36431000	9996600	16116000	43633000	29542000	7550500
P19652	Alpha-1-acid glycoprotein 2	ORM2	sp|P19652|A1AG2_HUMAN Alpha-1-acid glycoprotein 2 OS=Homo sapiens OX=9606 GN=ORM2 PE=1 SV=2	DKCEPLEK;EHVAHLLFLR;EQLGEFYEALDCLCIPR;NWGLSFYADKPETTK;TEDTIFLR;WFYIASAFR;YEGGREHVAHLLFLR	7	35.8	23.4	23.4	23.602	201	126290000	15086000	14563000	11050000	10406000	13478000	9883100	7466700	4871800	9421300	11014000	1932000	2179900	9198900	4626900	1110400
Q8IXQ6	Poly [ADP-ribose] polymerase 9	PARP9	sp|Q8IXQ6|PARP9_HUMAN Protein mono-ADP-ribosyltransferase PARP9 OS=Homo sapiens OX=9606 GN=PARP9 PE=1 SV=2	MDFSMVAGAAAYNEK	1	1.8	1.8	1.8	96.342	854	24153000	6333100	0	0	1701200	0	0	0	1975900	6724700	3751000	0	0	3667000	0	0
Q9HBI1	Beta-parvin	PARVB	sp|Q9HBI1|PARVB_HUMAN Beta-parvin OS=Homo sapiens OX=9606 GN=PARVB PE=1 SV=1	ARPEDVVNLDLK;LNVAEVTQSEIGQK;QLEEDLYDGQVLQK	3	11	11	11	41.714	364	6267300	886690	2576500	623340	1637700	543120	0	0	0	0	0	0	0	0	0	0
P30101	Protein disulfide-isomerase A3	PDIA3	sp|P30101|PDIA3_HUMAN Protein disulfide-isomerase A3 OS=Homo sapiens OX=9606 GN=PDIA3 PE=1 SV=4	ELSDFISYLQR;FISDKDASIVGFFDDSFSEAHSEFLK;VDCTANTNTCNKYGVSGYPTLK	3	11.7	11.7	11.7	56.782	505	5382000	731830	2638400	697230	846970	467540	0	0	0	0	0	0	0	0	0	0
Q15084	Protein disulfide-isomerase A6	PDIA6	sp|Q15084|PDIA6_HUMAN Protein disulfide-isomerase A6 OS=Homo sapiens OX=9606 GN=PDIA6 PE=1 SV=1	GSFSEQGINEFLR;GSTAPVGGGAFPTIVER;LAAVDATVNQVLASR;TGEAIVDAALSALR	4	13.4	13.4	13.4	48.121	440	7585600	2192700	1886900	769800	1299300	1436900	0	0	0	0	0	0	0	0	0	0
P16284	Platelet endothelial cell adhesion molecule	PECAM1	sp|P16284|PECA1_HUMAN Platelet endothelial cell adhesion molecule OS=Homo sapiens OX=9606 GN=PECAM1 PE=1 SV=2	CESISGTLPISYQLLK;DQNFVILEFPVEEQDR;EDTIVSQTQDFTK;SELVTVTESFSTPK;STESYFIPEVR	5	9.5	9.5	9.5	82.521	738	11758000	1623000	4437700	1962300	1830000	1905100	0	0	0	0	0	0	0	0	0	0
P02776	Platelet factor 4;Platelet factor 4, short form	PF4	sp|P02776|PLF4_HUMAN Platelet factor 4 OS=Homo sapiens OX=9606 GN=PF4 PE=1 SV=2	AGPHCPTAQLIATLK;AGPHCPTAQLIATLKNGR;HITSLEVIK;ICLDLQAPLYK;ICLDLQAPLYKK;KICLDLQAPLYK;KICLDLQAPLYKK	7	39.6	39.6	39.6	10.845	101	172700000	42779000	50709000	20446000	31311000	26803000	0	0	0	0	0	176920	54384	240450	91992	92228
P07737	Profilin-1	PFN1	sp|P07737|PROF1_HUMAN Profilin-1 OS=Homo sapiens OX=9606 GN=PFN1 PE=1 SV=2	DSLLQDGEFSMDLR;DSPSVWAAVPGK;DSPSVWAAVPGKTFVNITPAEVGVLVGK;DSPSVWAAVPGKTFVNITPAEVGVLVGKDR;SSFYVNGLTLGGQK;SSFYVNGLTLGGQKCSVIR;STGGAPTFNVTVTKTDK;TFVNITPAEVGVLVGK;TFVNITPAEVGVLVGKDR;TKSTGGAPTFNVTVTKTDK	10	58.6	58.6	58.6	15.054	140	94689000	12714000	24993000	15169000	19589000	10787000	120190	74106	76020	85961	102030	1071900	1129400	3154400	3956000	1668200
P00558	Phosphoglycerate kinase 1	PGK1	sp|P00558|PGK1_HUMAN Phosphoglycerate kinase 1 OS=Homo sapiens OX=9606 GN=PGK1 PE=1 SV=3	ACANPAAGSVILLENLR	1	4.1	4.1	4.1	44.614	417	1491600	339020	300100	379970	268930	203610	0	0	0	0	0	0	0	0	0	0
Q96PD5	N-acetylmuramoyl-L-alanine amidase	PGLYRP2	sp|Q96PD5|PGRP2_HUMAN N-acetylmuramoyl-L-alanine amidase OS=Homo sapiens OX=9606 GN=PGLYRP2 PE=1 SV=1	AGLLRPDYALLGHR;DGSPDVTTADIGANTPDATK;DGSPDVTTADIGANTPDATKGCPDVQASLPDAK;EFTEAFLGCPAIHPR;GCPDVQASLPDAK;GSQTQSHPDLGTEGCWDQLSAPR;LLQLPLGFLYVHHTYVPAPPCTDFTR;TDCPGDALFDLLR;TPEPRPSLSHLLSQYYGAGVAR	9	25.3	25.3	25.3	62.216	576	100930000	12306000	15037000	14895000	12372000	11505000	2363100	3949000	3471100	4204500	3955700	2503000	1883700	5464700	4512100	2511600
Q96KR7	Phosphatase and actin regulator 3	PHACTR3	sp|Q96KR7|PHAR3_HUMAN Phosphatase and actin regulator 3 OS=Homo sapiens OX=9606 GN=PHACTR3 PE=1 SV=1	ELNEYKSNEMEVHASSKHLTR	1	3.8	3.8	3.8	62.551	559	140130000	0	140130000	0	0	0	0	0	0	0	0	0	0	0	0	0
P14618	Pyruvate kinase PKM	PKM	sp|P14618|KPYM_HUMAN Pyruvate kinase PKM OS=Homo sapiens OX=9606 GN=PKM PE=1 SV=4	APIIAVTRNPQTAR;EAEAAIYHLQLFEELRR;GADFLVTEVENGGSLGSK;GVNLPGAAVDLPAVSEK;IYVDDGLISLQVK;LDIDSPPITAR;NTGIICTIGPASR;TATESFASDPILYRPVAVALDTK	8	23.7	23.7	23.7	57.936	531	26198000	4593900	7578800	4381900	4732800	4005700	0	0	0	0	0	194530	0	163590	430130	116830
P08567	Pleckstrin	PLEK	sp|P08567|PLEK_HUMAN Pleckstrin OS=Homo sapiens OX=9606 GN=PLEK PE=1 SV=3	EDPAYLHYYDPAGAEDPLGAIHLR;IFNHCFTGNCVIDWLVSNQSVR	2	13.1	13.1	13.1	40.124	350	4088800	1448800	1327400	321370	423990	567310	0	0	0	0	0	0	0	0	0	0
P00747	Plasminogen;Plasmin heavy chain A;Activation peptide;Angiostatin;Plasmin heavy chain A, short form;Plasmin light chain B	PLG	sp|P00747|PLMN_HUMAN Plasminogen OS=Homo sapiens OX=9606 GN=PLG PE=1 SV=2	ATTVTGTPCQDWAAQEPHR;ATTVTGTPCQDWAAQEPHRHSIFTPETNPR;CEEDEEFTCR;CTTPPPSSGPTYQCLK;EAQLPVIENK;ELRPWCFTTDPNKR;FSPATHPSEGLEENYCR;GNVAVTVSGHTCQHWSAQTPHTHNR;HSIFTPETNPR;KLYDYCDVPQCAAPSFDCGKPQVEPK;KQLGAGSIEECAAK;LSSPAVITDKVIPACLPSPNYVVADR;LYDYCDVPQCAAPSFDCGKPQVEPK;NLDENYCRNPDGK;NPDADKGPWCFTTDPSVR;NPDGDVGGPWCYTTNPR;NPDNDPQGPWCYTTDPEKR;NYCRNPDGDVGGPWCYTTNPR;QLGAGSIEECAAKCEEDEEFTCR;RAPWCHTTNSQVR;RATTVTGTPCQD…	30	51.4	51.4	51.4	90.568	810	984110000	127400000	190420000	160970000	177590000	143080000	26062000	19780000	14395000	16541000	16046000	20517000	14369000	23833000	20798000	12310000
P27169	Serum paraoxonase/arylesterase 1	PON1	sp|P27169|PON1_HUMAN Serum paraoxonase/arylesterase 1 OS=Homo sapiens OX=9606 GN=PON1 PE=1 SV=3	EVQPVELPNCNLVK;GIETGSEDLEILPNGLAFISSGLKYPGIK;IFFYDSENPPASEVLR;IQNILTEEPK;LNALREVQPVELPNCNLVK;SLDFNTLVDNISVDPETGDLWVGCHPNGMK;STVELFKFQEEEK;VVAEGFDFANGINISPDGK;YVYIAELLAHK	9	41.4	41.4	41.4	39.731	355	343860000	49744000	11752000	34344000	21385000	39530000	6399300	6003300	5278200	4568100	5187000	26563000	26265000	29315000	51879000	25650000
P02775	Platelet basic protein;Connective tissue-activating peptide III;TC-2;Connective tissue-activating peptide III(1-81);Beta-thromboglobulin;Neutrophil-activating peptide 2(74);Neutrophil-activating peptide 2(73);Neutrophil-activating peptide 2;TC-1;Neutrophil-activating peptide 2(1-66);Neutrophil-activating peptide 2(1-63)	PPBP	sp|P02775|CXCL7_HUMAN Platelet basic protein OS=Homo sapiens OX=9606 GN=PPBP PE=1 SV=3	EESLDSDLYAELR;GKEESLDSDLYAELR;GTHCNQVEVIATLK;GTHCNQVEVIATLKDGR;GTHCNQVEVIATLKDGRK;ICLDPDAPR;KICLDPDAPR;NIQSLEVIGK;NIQSLEVIGKGTHCNQVEVIATLK	9	40.6	40.6	40.6	13.894	128	387820000	57286000	84533000	48628000	107960000	71850000	1820200	1905000	864810	2074600	1261600	1396000	1048400	3909200	2363300	926960
P62937	Peptidyl-prolyl cis-trans isomerase A;Peptidyl-prolyl cis-trans isomerase A, N-terminally processed	PPIA	sp|P62937|PPIA_HUMAN Peptidyl-prolyl cis-trans isomerase A OS=Homo sapiens OX=9606 GN=PPIA PE=1 SV=2	FEDENFILK;VNPTVFFDIAVDGEPLGR;VSFELFADKVPK	3	23.6	23.6	23.6	18.012	165	17446000	1757100	4020700	3959600	6009500	1461200	0	0	0	0	0	96158	0	0	141700	0
P30405	Peptidyl-prolyl cis-trans isomerase F, mitochondrial	PPIF	sp|P30405|PPIF_HUMAN Peptidyl-prolyl cis-trans isomerase F, mitochondrial OS=Homo sapiens OX=9606 GN=PPIF PE=1 SV=1	GSGDPSSSSSSGNPLVYLDVDANGKPLGR	1	14	14	14	22.04	207	3760200	1056000	836120	414730	699370	753990	0	0	0	0	0	0	0	0	0	0
P30048	Thioredoxin-dependent peroxide reductase, mitochondrial	PRDX3	sp|P30048|PRDX3_HUMAN Thioredoxin-dependent peroxide reductase, mitochondrial OS=Homo sapiens OX=9606 GN=PRDX3 PE=1 SV=3	DYGVLLEGSGLALR;HLSVNDLPVGR	2	9.8	9.8	9.8	27.692	256	4145300	514390	974140	1071100	1061200	524480	0	0	0	0	0	0	0	0	0	0
P30041	Peroxiredoxin-6	PRDX6	sp|P30041|PRDX6_HUMAN Peroxiredoxin-6 OS=Homo sapiens OX=9606 GN=PRDX6 PE=1 SV=3	DFTPVCTTELGR;FHDFLGDSWGILFSHPR;PGGLLLGDVAPNFEANTTVGR	3	22.3	22.3	22.3	25.035	224	8825000	1056200	2292100	2451700	2053400	326140	0	0	0	0	0	0	0	284630	118100	242780
P07225	Vitamin K-dependent protein S	PROS1	sp|P07225|PROS_HUMAN Vitamin K-dependent protein S OS=Homo sapiens OX=9606 GN=PROS1 PE=1 SV=1	AHSCPSVWKK;DCKDVDECSLKPSICGTAVCK;DVDECSLKPSICGTAVCK;IQALSLCSDQQSHLEFR;KVESELIKPINPR;NNLELSTPLKIETISHEDLQR;VNRNNLELSTPLKIETISHEDLQR	7	12.6	12.6	12.6	75.122	676	58300000	6253000	13269000	9752300	13740000	7998200	330590	428290	407120	0	0	641070	637570	1341400	2294100	1207300
P35030	Trypsin-3	PRSS3	sp|P35030|TRY3_HUMAN Trypsin-3 OS=Homo sapiens OX=9606 GN=PRSS3 PE=1 SV=2	VLEGNEQFINAAK	1	4.3	4.3	4.3	32.528	304	6992300	922890	633920	729100	1321500	875460	294900	377080	655030	295180	648610	78597	0	0	0	160030
Q9H0U4;Q92928;P62820	Ras-related protein Rab-1B;Putative Ras-related protein Rab-1C;Ras-related protein Rab-1A	RAB1B;RAB1C;RAB1A	sp|Q9H0U4|RAB1B_HUMAN Ras-related protein Rab-1B OS=Homo sapiens OX=9606 GN=RAB1B PE=1 SV=1;sp|Q92928|RAB1C_HUMAN Putative Ras-related protein Rab-1C OS=Homo sapiens OX=9606 GN=RAB1C PE=5 SV=2;sp|P62820|RAB1A_HUMAN Ras-related protein Rab-1A OS=Homo sapien	EFADSLGIPFLETSAK	1	8	8	8	22.171	201	2750600	646460	812380	690720	0	553330	0	0	0	0	0	0	0	47683	0	0
O00194	Ras-related protein Rab-27B	RAB27B	sp|O00194|RB27B_HUMAN Ras-related protein Rab-27B OS=Homo sapiens OX=9606 GN=RAB27B PE=1 SV=4	YGIPYFETSAATGQNVEK	1	8.3	8.3	8.3	24.608	218	1570900	417560	416200	219940	307460	209760	0	0	0	0	0	0	0	0	0	0
P63000;P60763;P15153	Ras-related C3 botulinum toxin substrate 1;Ras-related C3 botulinum toxin substrate 3;Ras-related C3 botulinum toxin substrate 2	RAC1;RAC3;RAC2	sp|P63000|RAC1_HUMAN Ras-related C3 botulinum toxin substrate 1 OS=Homo sapiens OX=9606 GN=RAC1 PE=1 SV=1;sp|P60763|RAC3_HUMAN Ras-related C3 botulinum toxin substrate 3 OS=Homo sapiens OX=9606 GN=RAC3 PE=1 SV=1;sp|P15153|RAC2_HUMAN Ras-related C3 botulinu	YLECSALTQR	1	5.2	5.2	5.2	21.45	192	1413100	573280	517770	0	322040	0	0	0	0	0	0	0	0	0	0	0
A6NIZ1;P61224;P62834	Ras-related protein Rap-1b-like protein;Ras-related protein Rap-1b;Ras-related protein Rap-1A	RAP1B;RAP1A	sp|A6NIZ1|RP1BL_HUMAN Ras-related protein Rap-1b-like protein OS=Homo sapiens OX=9606 PE=2 SV=1;sp|P61224|RAP1B_HUMAN Ras-related protein Rap-1b OS=Homo sapiens OX=9606 GN=RAP1B PE=1 SV=1;sp|P62834|RAP1A_HUMAN Ras-related protein Rap-1A OS=Homo sapiens OX=	INVNEIFYDLVR;QWNNCAFLESSAK;SALTVQFVQGIFVEK;SKINVNEIFYDLVR	4	22.8	22.8	22.8	20.925	184	41069000	8291900	11164000	5159700	7678100	6930200	0	0	0	0	0	425740	87133	517960	480980	333160
P02753	Retinol-binding protein 4;Plasma retinol-binding protein(1-182);Plasma retinol-binding protein(1-181);Plasma retinol-binding protein(1-179);Plasma retinol-binding protein(1-176)	RBP4	sp|P02753|RET4_HUMAN Retinol-binding protein 4 OS=Homo sapiens OX=9606 GN=RBP4 PE=1 SV=3	DPNGLPPEAQK;GNDDHWIVDTDYDTYAVQYSCR;LIVHNGYCDGR;LLNLDGTCADSYSFVFSR;LLNLDGTCADSYSFVFSRDPNGLPPEAQK;QRQEELCLAR;YWGVASFLQK	7	40.8	40.8	40.8	23.01	201	86932000	9283700	15413000	7034700	9872300	5340700	3319100	5049100	2241000	2488500	8434700	2020600	1486900	4881100	6006300	4060800
P35542	Serum amyloid A-4 protein	SAA4	sp|P35542|SAA4_HUMAN Serum amyloid A-4 protein OS=Homo sapiens OX=9606 GN=SAA4 PE=1 SV=2	GNYDAAQRGPGGVWAAK;SGKDPDRFRPDGLPK	2	24.6	24.6	24.6	14.746	130	38015000	908100	4358000	4463200	4377600	1607800	135390	2078700	3797400	64576	1408900	762740	5919200	258220	3036300	4838500
O95810	Serum deprivation-response protein	SDPR	sp|O95810|CAVN2_HUMAN Caveolae-associated protein 2 OS=Homo sapiens OX=9606 GN=CAVIN2 PE=1 SV=3	DNSQVNAVTVLTLLDK;VLIFQEENEIPASVFVK	2	7.8	7.8	7.8	47.173	425	6154100	523500	2859400	667690	987250	1116300	0	0	0	0	0	0	0	0	0	0
P16109	P-selectin	SELP	sp|P16109|LYAM3_HUMAN P-selectin OS=Homo sapiens OX=9606 GN=SELP PE=1 SV=3	LEGPNNVECTTSGR;NNEDCVEIYIK;STCQFICDEGYSLSGPER;YTDLVAIQNK	4	6.4	6.4	6.4	90.833	830	8195900	992840	1114200	1536000	3296900	1256000	0	0	0	0	0	0	0	0	0	0
P01009	Alpha-1-antitrypsin;Short peptide from AAT	SERPINA1	sp|P01009|A1AT_HUMAN Alpha-1-antitrypsin OS=Homo sapiens OX=9606 GN=SERPINA1 PE=1 SV=3	AVHKAVLTIDEK;DTEEEDFHVDQVTTVK;DTVFALVNYIFFK;GKWERPFEVK;ITPNLAEFAFSLYR;LQHLENELTHDIITK;LSITGTYDLK;LVDKFLEDVKK;LYHSEAFTVNFGDTEEAKK;QINDYVEKGTQGK;SASLHLPK;SVLGQLGITKVFSNGADLSGVTEEAPLKLSK;TDTSHHDQDHPTFNK;TLNQPDSQLQLTTGNGLFLSEGLK;VFSNGADLSGVTEEAPLK;VFSNGADLSGVTEEAPLKLSK	16	50.5	50.5	50.5	46.736	418	824030000	95823000	146840000	96393000	90489000	80260000	29744000	33669000	27546000	52974000	18396000	18918000	14817000	48361000	47484000	22314000
P01011	Alpha-1-antichymotrypsin;Alpha-1-antichymotrypsin His-Pro-less	SERPINA3	sp|P01011|AACT_HUMAN Alpha-1-antichymotrypsin OS=Homo sapiens OX=9606 GN=SERPINA3 PE=1 SV=2	AVLDVFEEGTEASAATAVK;DEELSCTVVELK;EQLSLLDRFTEDAKR;ITLLSALVETR;LYGSEAFATDFQDSAAAK;LYGSEAFATDFQDSAAAKK;MEEVEAMLLPETLKR;NLAVSQVVHK;NLAVSQVVHKAVLDVFEEGTEASAATAVK;RLYGSEAFATDFQDSAAAKK;WRDSLEFR	11	25.8	25.8	25.8	47.65	423	354890000	37853000	44503000	35656000	31266000	44734000	21853000	17377000	11656000	17067000	12817000	6978600	16956000	23703000	24137000	8330300
P29622	Kallistatin	SERPINA4	sp|P29622|KAIN_HUMAN Kallistatin OS=Homo sapiens OX=9606 GN=SERPINA4 PE=1 SV=3	FSISGSYVLDQILPR;VGSALFLSHNLK;WADLSGITK	3	8.4	8.4	8.4	48.541	427	8952800	1635400	1338300	1778200	1312200	657860	148350	146550	354090	125460	208030	235540	135880	263310	500010	113650
P08185	Corticosteroid-binding globulin	SERPINA6	sp|P08185|CBG_HUMAN Corticosteroid-binding globulin OS=Homo sapiens OX=9606 GN=SERPINA6 PE=1 SV=1	GLASANVDFAFSLYK;SETEIHQGFQHLHQLFAK;WSAGLTSSQVDLYIPK	3	12.1	12.1	12.1	45.14	405	34059000	1420900	6290300	3277700	3074000	4622200	3465100	1875900	958300	1180300	2178900	1704200	467230	1644800	1174300	725120
P01008	Antithrombin-III	SERPINC1	sp|P01008|ANT3_HUMAN Antithrombin-III OS=Homo sapiens OX=9606 GN=SERPINC1 PE=1 SV=1	AFLEVNEEGSEAAASTAVVIAGR;ANRPFLVFIR;ATEDEGSEQKIPEATNR;ATEDEGSEQKIPEATNRR;FATTFYQHLADSK;FRIEDGFSLK;KATEDEGSEQKIPEATNR;LQPLDFKENAEQSR;RVWELSK;TSDQIHFFFAK;VAEGTQVLELPFKGDDITMVLILPKPEK	11	28.9	28.9	28.9	52.602	464	164120000	17240000	26993000	19266000	25145000	19197000	4955200	8527800	4549000	3153500	7835800	2656100	1701700	4320000	11798000	6786100
P05546	Heparin cofactor 2	SERPIND1	sp|P05546|HEP2_HUMAN Heparin cofactor 2 OS=Homo sapiens OX=9606 GN=SERPIND1 PE=1 SV=3	TLEAQLTPR	1	1.8	1.8	1.8	57.07	499	13218000	2334800	1935400	2598800	1742000	1555900	208460	0	0	183100	0	0	594020	950500	849190	266280
P36955	Pigment epithelium-derived factor	SERPINF1	sp|P36955|PEDF_HUMAN Pigment epithelium-derived factor OS=Homo sapiens OX=9606 GN=SERPINF1 PE=1 SV=4	ALYYDLISSPDIHGTYK;DTDTGALLFIGK;ELLDTVTAPQK;KTSLEDFYLDEER;LAAAVSNFGYDLYR;LQSLFDSPDFSK;YGLDSDLSCK	7	21.3	21.3	21.3	46.312	418	75041000	8788500	10158000	8672800	8786900	7842500	2739800	1881600	2660000	3495900	2446900	1950600	2636600	5889900	4609200	2481700
P08697	Alpha-2-antiplasmin	SERPINF2	sp|P08697|A2AP_HUMAN Alpha-2-antiplasmin OS=Homo sapiens OX=9606 GN=SERPINF2 PE=1 SV=3	ELKEQQDSPGNKDFLQSLK;GFPIKEDFLEQSEQLFGAKPVSLTGK;LCQDLGPGAFR;LGNQEPGGQTALK;LQQVLHAGSGPCLPHLLSR;WFLLEQPEIQVAHFPFK	6	21.4	21.4	21.4	54.565	491	48744000	6679100	12634000	4315500	6788800	4790000	1439100	1762400	1087700	1168100	634310	431770	677770	2730300	2322000	1282200
P05155	Plasma protease C1 inhibitor	SERPING1	sp|P05155|IC1_HUMAN Plasma protease C1 inhibitor OS=Homo sapiens OX=9606 GN=SERPING1 PE=1 SV=2	DFTCVHQALK;DFTCVHQALKGFTTK;GVTSVSQIFHSPDLAIR;LEDMEQALSPSVFK;LLDSLPSDTR;LVLLNAIYLSAK;TNLESILSYPK;TNLESILSYPKDFTCVHQALK	8	15.8	15.8	15.8	55.154	500	75469000	6827600	6666700	7714100	5703600	6649400	6476800	6765700	5684500	7037300	3796500	67428	1238300	5318500	3407700	2115300
Q9H299	SH3 domain-binding glutamic acid-rich-like protein 3	SH3BGRL3	sp|Q9H299|SH3L3_HUMAN SH3 domain-binding glutamic acid-rich-like protein 3 OS=Homo sapiens OX=9606 GN=SH3BGRL3 PE=1 SV=1	IQYQLVDISQDNALR;SGLRVYSTSVTGSR	2	31.2	31.2	31.2	10.438	93	8173300	1190000	2569400	1532000	1082900	1318500	0	0	0	0	0	331270	0	0	149240	0
Q9BTD1	Putative uncharacterized protein SHANK2-AS3	SHANK2-AS3	sp|Q9BTD1|SHAS3_HUMAN Putative uncharacterized protein SHANK2-AS3 OS=Homo sapiens OX=9606 GN=SHANK2-AS3 PE=5 SV=2	MAQLPSAQMPAPR	1	10.6	10.6	10.6	13.317	123	1311000	0	694840	498330	117820	0	0	0	0	0	0	0	0	0	0	0
P27105	Erythrocyte band 7 integral membrane protein	STOM	sp|P27105|STOM_HUMAN Stomatin OS=Homo sapiens OX=9606 GN=STOM PE=1 SV=3	VEIKDVKLPVQLQR;VQNATLAVANITNADSATR;YLQTLTTIAAEK	3	15.6	15.6	15.6	31.73	288	7116300	822680	2688400	752440	1678400	1174400	0	0	0	0	0	0	0	0	0	0
P37802	Transgelin-2	TAGLN2	sp|P37802|TAGL2_HUMAN Transgelin-2 OS=Homo sapiens OX=9606 GN=TAGLN2 PE=1 SV=3	ANRGPAYGLSR;DDGLFSGDPNWFPK;NFSDNQLQEGK	3	18.1	18.1	18.1	22.391	199	7911400	593150	3798800	483860	1639800	275110	0	25600	0	0	0	0	0	145220	0	949920
P24557	Thromboxane-A synthase	TBXAS1	sp|P24557|THAS_HUMAN Thromboxane-A synthase OS=Homo sapiens OX=9606 GN=TBXAS1 PE=1 SV=3	DVFSSTGCKPNPSR;EAAQDCEVLGQR;FQACPETQVPLQLESK	3	7.9	7.9	7.9	60.518	533	3435900	279210	1560500	491180	812590	292430	0	0	0	0	0	0	0	0	0	0
P02787	Serotransferrin	TF	sp|P02787|TRFE_HUMAN Serotransferrin OS=Homo sapiens OX=9606 GN=TF PE=1 SV=4	ADRDQYELLCLDNTR;ADRDQYELLCLDNTRKPVDEYK;AIAANEADAVTLDAGLVYDAYLAPNNLKPVVAEFYGSK;APNHAVVTR;CDEWSVNSVGK;CDEWSVNSVGKIECVSAETTEDCIAK;CLKDGAGDVAFVK;CLVEKGDVAFVK;CLVEKGDVAFVKHQTVPQNTGGK;CSTSSLLEACTFR;CSTSSLLEACTFRRP;DCHLAQVPSHTVVAR;DGAGDVAFVK;DGAGDVAFVKHSTIFENLANK;DGAGDVAFVKHSTIFENLANKADR;DKEACVHKILR;DKSKEFQLFSSPHGK;DLLFKDSAHGFLK;DLLFKDSAHGFLKVPPR;DLLFRDDTVCLAK;DQYELLCLDNTR;DQYELLCLDNTRKPVDEYK;DSAHGFLK;D…	92	83.2	83.2	83.2	77.049	698	14269000000	1308000000	1377300000	1337800000	1357300000	1232300000	722220000	765150000	642700000	581390000	569450000	508570000	687340000	1271800000	1154800000	752850000
P07996	Thrombospondin-1	THBS1	sp|P07996|TSP1_HUMAN Thrombospondin-1 OS=Homo sapiens OX=9606 GN=THBS1 PE=1 SV=2	AQGYSGLSVK;CDNCPYNHNPDQADTDNNGEGDACAADIDGDGILNER;CENTDPGYNCLPCPPR;CGACPPGYSGNGIQCTDVDECK;CTSYPDGSWK;DCVGDVTENQICNK;DDFDHDSVPDIDDICPENVDISETDFR;DDFDHDSVPDIDDICPENVDISETDFRR;DGIGDACDDDDDNDKIPDDR;DHSGQVFSVVSNGK;DNCPFHYNPAQYDYDR;DNCPFHYNPAQYDYDRDDVGDR;DNCPNLPNSGQEDYDK;DNCQYVYNVDQR;EVPDACFNHNGEHR;FTGSQPFGQGVEHATANK;FTGSQPFGQGVEHATANKQVCKPR;FVFGTTPEDILR;GDACDHDDDNDGIPDDKDNCR;GGVNDNFQGVLQNVR;GPDPSSPAFR;…	37	41.2	41.2	41.2	129.38	1170	559060000	101170000	159090000	75564000	140930000	77700000	633690	0	0	0	91921	665750	430010	400170	1828200	557950
Q9Y490	Talin-1	TLN1	sp|Q9Y490|TLN1_HUMAN Talin-1 OS=Homo sapiens OX=9606 GN=TLN1 PE=1 SV=3	AAAFEEQENETVVVK;ACEFAGFQCQIQFGPHNEQK;ADAEGESDLENSR;AGALQCSPSDAYTKK;ALDGAFTEENR;ALEATTEHIR;ALSTDPAAPNLK;ALSTDPAAPNLKSQLAAAAR;ASAGPQPLLVQSCK;AVAEQIPLLVQGVR;DDILNGSHPVSFDK;DLDQASLAAVSQQLAPR;DPPSWSVLAGHSR;EAAYHPEVAPDVR;EADESLNFEEQILEAAK;GAAAHPDSEEQQQR;GSQAQPDSPSAQLALIAASQSFLQPGGK;IGITNHDEYSLVR;ILAQATSDLVNAIK;ILAQATSDLVNAIKADAEGESDLENSR;LAQAAQSSVATITR;LASEAKPAAVAAENEEIGSHIK;LGAASLGAEDPETQVVLINAVK;LGAA…	42	24.9	24.9	24.9	269.76	2541	444210000	57884000	99915000	75501000	108860000	63721000	0	0	0	0	0	5486900	3639900	10604000	14041000	4556300
P62328	Thymosin beta-4;Hematopoietic system regulatory peptide	TMSB4X	sp|P62328|TYB4_HUMAN Thymosin beta-4 OS=Homo sapiens OX=9606 GN=TMSB4X PE=1 SV=2	NPLPSKETIEQEK;SDKPDMAEIEK;SDKPDMAEIEKFDK;TETQEKNPLPSKETIEQEK	4	75	75	75	5.0526	44	17753000	4787700	2619500	3401300	915420	2192700	643910	0	248140	1065800	770740	105770	465890	535820	0	0
P06753;P09493	Tropomyosin alpha-3 chain;Tropomyosin alpha-1 chain	TPM3;TPM1	sp|P06753|TPM3_HUMAN Tropomyosin alpha-3 chain OS=Homo sapiens OX=9606 GN=TPM3 PE=1 SV=2;sp|P09493|TPM1_HUMAN Tropomyosin alpha-1 chain OS=Homo sapiens OX=9606 GN=TPM1 PE=1 SV=2	IQLVEEELDR;KLVIIEGDLER;LATALQKLEEAEKAADESER;MELQEIQLK;RIQLVEEELDR;RIQLVEEELDRAQER;YSQKEDKYEEEIK	7	23.9	11.6	11.6	32.95	285	15329000	5894900	2891000	2459700	1858600	1914900	0	0	0	0	0	61903	186570	61467	0	0
P67936	Tropomyosin alpha-4 chain	TPM4	sp|P67936|TPM4_HUMAN Tropomyosin alpha-4 chain OS=Homo sapiens OX=9606 GN=TPM4 PE=1 SV=3	AGLNSLEAVKR;CGDLEEELK;CGDLEEELKNVTNNLK;EENVGLHQTLDQTLNELNCI;EKAEGDVAALNR;EKAEGDVAALNRR;IQALQQQADEAEDR;IQALQQQADEAEDRAQGLQR;IQLVEEELDR;KIQALQQQADEAEDR;LATALQKLEEAEKAADESER;LVILEGELER;RIQLVEEELDR;RIQLVEEELDRAQER;RKIQALQQQADEAEDR;YSEKEDKYEEEIK	16	55.6	55.6	41.9	28.521	248	255600000	38021000	69055000	48536000	55932000	27182000	59503	64721	54354	58214	182040	3516800	2500000	4208000	3693700	2537000
Q86YW5	Trem-like transcript 1 protein	TREML1	sp|Q86YW5|TRML1_HUMAN Trem-like transcript 1 protein OS=Homo sapiens OX=9606 GN=TREML1 PE=1 SV=2	FLPEGCQPLVSSAVDR	1	5.1	5.1	5.1	32.678	311	3925600	690530	534240	589530	1341700	769660	0	0	0	0	0	0	0	0	0	0
Q8WZ42	Titin	TTN	sp|Q8WZ42|TITIN_HUMAN Titin OS=Homo sapiens OX=9606 GN=TTN PE=1 SV=4	FEKDGSIHRLIIK;HGISFIDGLATFQISGARVENSGTYVCEAR;IATLEIPLAKLKDSGTYVCTASNEAGSSSCSATVTVR;LVSPDLQLDASVR;VTEMLEYPDYELDER	5	0.3	0.3	0.3	3816	34350	80683000	11529000	6562900	7892700	14254000	5338400	0	3968800	525220	2815200	1612000	2563800	3830800	10601000	7206800	1982800
P02766	Transthyretin	TTR	sp|P02766|TTHY_HUMAN Transthyretin OS=Homo sapiens OX=9606 GN=TTR PE=1 SV=1	AADDTWEPFASGK;ALGISPFHEHAEVVFTANDSGPR;ALGISPFHEHAEVVFTANDSGPRR;GSPAINVAVHVFR;GSPAINVAVHVFRK;KAADDTWEPFASGK;RYTIAALLSPYSYSTTAVVTNPK;RYTIAALLSPYSYSTTAVVTNPKE;TSESGELHGLTTEEEFVEGIYK;TSESGELHGLTTEEEFVEGIYKVEIDTK;VLDAVRGSPAINVAVHVFR;VLDAVRGSPAINVAVHVFRK;YTIAALLSPYSYSTTAVVTNPK;YTIAALLSPYSYSTTAVVTNPKE	14	73.5	73.5	73.5	15.887	147	902460000	132590000	60348000	108120000	81749000	80740000	62851000	71199000	53862000	79052000	57080000	9068200	16944000	26540000	43914000	18407000
P68366;P68363;P0DPH8;P0DPH7;Q9NY65;Q9BQE3;Q6PEY2;Q71U36	Tubulin alpha-4A chain;Tubulin alpha-1B chain;Tubulin alpha-8 chain;Tubulin alpha-1C chain;Tubulin alpha-3E chain;Tubulin alpha-1A chain	TUBA4A;TUBA1B;TUBA8;TUBA1C;TUBA3E;TUBA1A	sp|P68366|TBA4A_HUMAN Tubulin alpha-4A chain OS=Homo sapiens OX=9606 GN=TUBA4A PE=1 SV=1;sp|P68363|TBA1B_HUMAN Tubulin alpha-1B chain OS=Homo sapiens OX=9606 GN=TUBA1B PE=1 SV=1;sp|P0DPH8|TBA3D_HUMAN Tubulin alpha-3D chain OS=Homo sapiens OX=9606 GN=TUBA3D	SIQFVDWCPTGFK;VGINYQPPTVVPGGDLAK	2	6.9	6.9	6.9	49.924	448	4438700	798640	917980	594310	970810	1040500	0	0	0	0	0	0	0	116460	0	0
Q9H4B7	Tubulin beta-1 chain	TUBB1	sp|Q9H4B7|TBB1_HUMAN Tubulin beta-1 chain OS=Homo sapiens OX=9606 GN=TUBB1 PE=1 SV=1	NSSCFVEWIPNNVK	1	3.1	3.1	3.1	50.326	451	1696400	296170	628440	0	502180	269650	0	0	0	0	0	0	0	0	0	0
P18206	Vinculin	VCL	sp|P18206|VINC_HUMAN Vinculin OS=Homo sapiens OX=9606 GN=VCL PE=1 SV=4	AIPDLTAPVAAVQAAVSNLVR;MSAEINEIIR;NQGIEEALKNR;VGKETVQTTEDQILKR	4	5.1	5.1	5.1	123.8	1134	66267000	13544000	33185000	1969200	6830500	2037200	0	0	0	0	0	1206800	396990	4062900	1995500	1039400
P55072	Transitional endoplasmic reticulum ATPase	VCP	sp|P55072|TERA_HUMAN Transitional endoplasmic reticulum ATPase OS=Homo sapiens OX=9606 GN=VCP PE=1 SV=4	ASGADSKGDDLSTAILK;LIVDEAINEDNSVVSLSQPK;WALSQSNPSALR	3	6.1	6.1	6.1	89.321	806	4469000	656420	1690800	310610	513000	1298100	0	0	0	0	0	0	0	0	0	0
P04004	Vitronectin;Vitronectin V65 subunit;Vitronectin V10 subunit;Somatomedin-B	VTN	sp|P04004|VTNC_HUMAN Vitronectin OS=Homo sapiens OX=9606 GN=VTN PE=1 SV=1	CQCDELCSYYQSCCTDYTAECKPQVTR;CTEGFNVDKK;DVWGIEGPIDAAFTR;FEDGVLDPDYPR;GQYCYELDEK;LIRDVWGIEGPIDAAFTR;SIAQYWLGCPAPGHL	7	19.2	19.2	19.2	54.305	478	223320000	48168000	34985000	32649000	32163000	41612000	698010	1915900	679390	4089500	895340	5000600	3715300	7676000	6093900	2983000
P04275	von Willebrand factor;von Willebrand antigen 2	VWF	sp|P04275|VWF_HUMAN von Willebrand factor OS=Homo sapiens OX=9606 GN=VWF PE=1 SV=4	AFVLSSVDELEQQR;EGGPSQIGDALGFAVR;FSEEACAVLTSPTFEACHR;GLRPSCPNSQSPVKVEETCGCR;HIVTFDGQNFK;ILAGPAGDSNVVK;ILDELLQTCVDPEDCPVCEVAGRR;ILTSDVFQDCNK;LSEAEFEVLK;LTGSCSYVLFQNK;RDETLQDGCDTHFCK;RLPGDIQVVPIGVGPNANVQELER;SFDNRYFTFSGICQYLLAR;SGFTYVLHEGECCGR;SVGSQWASPENPCLINECVR;TATLCPQSCEER;TCGLCGNYNGNQGDDFLTPSGLAEPR;VKEEVFIQQR;YAGSQVASTSEVLK;YFTFSGICQYLLAR;YLFPGECQYVLVQDYCGSNPGTFR;YLSDHSFLVSQGDR	22	12.3	12.3	12.3	309.26	2813	59572000	10017000	24964000	6632300	7853000	10106000	0	0	0	0	0	0	0	0	0	0
O75083	WD repeat-containing protein 1	WDR1	sp|O75083|WDR1_HUMAN WD repeat-containing protein 1 OS=Homo sapiens OX=9606 GN=WDR1 PE=1 SV=4	FGAVFLWDSGSSVGEITGHNK;LYSILGTTLKDEGK;YAPSGFYIASGDVSGK	3	8.4	8.4	8.4	66.193	606	6736100	796840	2062600	1092200	2226000	558350	0	0	0	0	0	0	0	0	0	0
P31946	14-3-3 protein beta/alpha;14-3-3 protein beta/alpha, N-terminally processed	YWHAB	sp|P31946|1433B_HUMAN 14-3-3 protein beta/alpha OS=Homo sapiens OX=9606 GN=YWHAB PE=1 SV=3	AVTEQGHELSNEER;NLLSVAYKNVVGAR	2	11.4	5.7	5.7	28.082	246	342530	153970	0	0	188560	0	0	0	0	0	0	0	0	0	0	0
P61981	14-3-3 protein gamma;14-3-3 protein gamma, N-terminally processed	YWHAG	sp|P61981|1433G_HUMAN 14-3-3 protein gamma OS=Homo sapiens OX=9606 GN=YWHAG PE=1 SV=2	NLLSVAYKNVVGAR;NVTELNEPLSNEER	2	11.3	5.7	5.7	28.302	247	3054800	632690	751800	354390	563060	752880	0	0	0	0	0	0	0	0	0	0
Q04917	14-3-3 protein eta	YWHAH	sp|Q04917|1433F_HUMAN 14-3-3 protein eta OS=Homo sapiens OX=9606 GN=YWHAH PE=1 SV=4	AVTELNEPLSNEDR;GDREQLLQR;NLLSVAYKNVVGAR	3	15	9.3	9.3	28.218	246	15971000	2836900	4150300	2579600	3906200	2142700	0	0	0	0	0	0	91148	136010	128030	0
P63104	14-3-3 protein zeta/delta	YWHAZ	sp|P63104|1433Z_HUMAN 14-3-3 protein zeta/delta OS=Homo sapiens OX=9606 GN=YWHAZ PE=1 SV=1	DICNDVLSLLEK;FLIPNASQAESK;GIVDQSQQAYQEAFEISK;GIVDQSQQAYQEAFEISKK;KGIVDQSQQAYQEAFEISKK;NLLSVAYKNVVGAR;SVTEQGAELSNEER;YLAEVAAGDDKK	8	33.9	33.9	28.2	27.745	245	199370000	37203000	61630000	25991000	37712000	22983000	0	0	0	0	0	618540	826240	6364600	4797200	1244600
