# Supplementary material for: Towards optimized tissue regeneration: a new 3D printable bioink of alginate/cellulose hydrogel loaded with thrombocyte concentrate
Source: Front Bioeng Biotechnol. 2024 Mar 26;12:1363380. doi: 10.3389/fbioe.2024.1363380 (PMC11002213; doi:10.3389/fbioe.2024.1363380)
Supplement: Supplementary file 1 [file DataSheet1.ZIP › Proteomcis_File_03_Statistical analysis_PerumalManicam2023.xlsx]

## Sheet: Statistical analysis
Supplementary data_03: List of the significantly differentially abundant proteins in the designated groups (Student's T-test, p-value for highlighting < 0.05)
			Student's T-test						Log2 protein intensity
			PRF_sec vs. PRF_3D		PRF_3D vs. PRF_nat		PRF_sec vs. PRF_nat		PRF_nat					PRF_3D					PRF_sec
Protein IDs	Protein names	Gene names	p-value	Log2 difference	p-value	Log2 difference	p-value	Log2 difference	Replicate_01	Replicate_02	Replicate_03	Replicate_04	Replicate_05	Replicate_01	Replicate_02	Replicate_03	Replicate_04	Replicate_05	Replicate_01	Replicate_02	Replicate_03	Replicate_04	Replicate_05
P67936	Tropomyosin alpha-4 chain	TPM4	3.64511e-07	5.44393	1.31644e-08	-9.26234	7.41526e-07	-3.81841	25.1803	26.0412	25.5326	25.7372	24.6961	15.8607	15.9819	15.7301	15.8291	17.4739	21.7458	21.2535	22.0047	21.8166	21.2747
Q86UX7	Fermitin family homolog 3	FERMT3	1.98742e-06	4.05988	7.92532e-09	-8.26642	4.639e-06	-4.20654	23.4221	24.2181	22.7007	23.2155	22.757	15.3795	15.0022	15.0465	14.2778	15.2752	19.1943	18.589	19.2442	19.907	18.3462
P27169	Serum paraoxonase/arylesterase 1	PON1	2.34396e-06	2.49355	0.000258122	-2.35729	0.752335	n.s	25.568	23.4864	25.0336	24.3501	25.2364	22.6095	22.5173	22.3316	22.1232	22.3065	24.6629	24.6466	24.8051	25.6286	24.6125
P21333	Filamin-A	FLNA	2.45806e-06	5.42122	3.76321e-10	-10.5003	3.83456e-06	-5.07905	26.6455	26.9617	26.159	27.0152	26.031	15.6489	16.7528	15.6112	16.2008	16.0975	21.2373	20.6601	22.7017	22.1593	20.6588
P04114	Apolipoprotein B-100;Apolipoprotein B-48	APOB	2.50461e-06	8.45361	2.92027e-07	-9.84459	0.00690998	-1.39099	24.8414	25.3627	25.0788	25.3268	25.5866	17.6339	15.1886	13.8235	14.989	15.3383	23.1274	23.149	24.9483	24.4422	23.5744
P05106	Integrin beta-3	ITGB3	4.46066e-06	4.75183	2.36723e-09	-10.7724	9.5984e-08	-6.02052	26.319	26.6569	25.5812	26.372	26.1494	14.9598	14.5408	15.5691	16.4783	15.6688	20.6991	19.2059	20.3692	20.7427	19.959
P07737	Profilin-1	PFN1	4.54763e-06	4.40338	1.93209e-09	-7.4639	0.000117841	-3.06052	23.5999	24.575	23.8546	24.2235	23.3628	16.875	16.1773	16.2141	16.3914	16.6386	20.0317	20.1071	21.5889	21.9156	20.6699
P09871	Complement C1s subcomponent;Complement C1s subcomponent heavy chain;Complement C1s subcomponent light chain	C1S	6.6536e-06	6.22596	1.16397e-06	-7.08684	0.0981335	n.s	21.7286	22.9306	22.7666	23.1796	23.1927	14.7916	17.2235	15.9622	14.5749	15.8118	22.6005	20.9854	22.3016	22.599	21.0072
Q13790	Apolipoprotein F	APOF	7.19256e-06	-2.92881	0.014558	-0.863954	4.81742e-06	-3.79277	19.1205	19.134	18.8381	20.251	19.4868	18.2135	18.4141	18.8039	18.8337	18.2453	15.1631	15.5257	16.5514	15.2116	15.4147
P60709	Actin, cytoplasmic 1;Actin, cytoplasmic 1, N-terminally processed	ACTB	8.70193e-06	4.4813	3.79452e-10	-7.87979	6.4199e-05	-3.3985	28.6399	29.4555	28.8794	29.2143	28.7394	21.5136	21.2633	20.7652	20.7145	21.273	25.8775	24.613	26.4424	26.4438	24.5594
P02656	Apolipoprotein C-III	APOC3	1.82979e-05	3.27885	1.31019e-05	-3.15011	0.709928	n.s	24.5802	25.6621	25.6169	24.9242	24.9212	22.4354	22.0651	20.9894	22.2224	22.2417	25.5569	24.6935	25.78	25.7173	24.6006
Q9Y490	Talin-1	TLN1	1.88676e-05	7.04602	4.18614e-07	-10.6001	2.47696e-05	-3.55406	25.7867	26.5742	26.17	26.6979	25.9253	15.0823	16.8897	13.2693	17.0678	15.8444	22.3876	21.7955	23.3381	23.7431	22.1194
P60660	Myosin light polypeptide 6	MYL6	1.8955e-05	5.00706	3.37415e-07	-9.41893	0.000110495	-4.41187	24.2432	24.982	22.4084	22.9029	22.9081	14.496	12.9185	15.0671	13.4676	14.4007	19.3093	17.5844	19.6894	18.9608	19.8413
O43866	CD5 antigen-like	CD5L	3.09712e-05	5.47714	8.66835e-06	-6.1837	0.0304523	-0.706559	22.5331	22.4651	22.8533	22.9007	22.2386	15.0198	17.0574	14.8815	17.7369	17.3766	21.3019	21.9004	21.8153	22.7552	21.6852
P18206	Vinculin	VCL	3.33374e-05	5.18755	1.95644e-05	-7.50252	0.0429412	-2.31497	23.6912	24.984	20.9092	22.7036	20.9582	15.9399	14.3412	14.6379	15.4574	15.357	20.2028	18.5987	21.9541	20.9283	19.9873
P63104	14-3-3 protein zeta/delta	YWHAZ	3.40794e-05	6.15165	4.1296e-09	-10.4202	0.000362808	-4.26855	25.1489	25.8771	24.6315	25.1685	24.4541	14.6633	14.9879	13.4965	14.8035	15.2279	19.2385	19.6562	22.6016	22.1938	20.2473
P12814	Alpha-actinin-1	ACTN1	5.68034e-05	5.00445	2.897e-08	-8.76393	0.000384625	-3.75948	23.6403	24.1345	22.9998	24.7627	23.7748	15.9107	15.5304	14.4114	15.2456	14.3943	19.3978	19.0942	21.8167	21.1361	19.07
P04003	C4b-binding protein alpha chain	C4BPA	8.64925e-05	6.58877	6.78475e-06	-8.74157	0.000669654	-2.1528	23.8425	23.7912	23.9382	24.3785	23.3054	14.4952	14.9102	14.149	13.663	18.3306	21.7865	21.0285	21.1907	23.0553	21.4308
P06396	Gelsolin	GSN	8.92564e-05	2.61457	4.24523e-08	-4.41959	0.000457998	-1.80502	25.1199	25.0968	25.0345	25.5796	25.2854	20.9366	20.6858	20.1811	21.4157	20.7991	22.8958	23.0607	23.8685	24.3819	22.8841
P08514	Integrin alpha-IIb;Integrin alpha-IIb heavy chain;Integrin alpha-IIb light chain, form 1;Integrin alpha-IIb light chain, form 2	ITGA2B	0.00011241	5.86199	1.28449e-06	-10.6363	3.5666e-07	-4.77429	26.6594	27.7333	26.5933	27.0888	27.2107	19.1453	14.6521	15.5409	15.5004	17.2655	22.3011	21.5088	22.7578	22.7883	22.0581
P08603	Complement factor H	CFH	0.000147832	2.0409	1.72012e-08	-3.83691	0.000169121	-1.79601	26.2132	26.2727	26.5449	26.5704	26.2614	22.1559	22.7816	22.1646	22.8379	22.738	24.1862	24.0109	24.8249	25.4686	24.3919
P01871;P0DOX6	Ig mu chain C region	IGHM	0.000164933	2.80636	3.29647e-06	-3.50417	0.0651076	n.s	27.1224	26.8618	26.5769	27.0718	27.1398	23.1636	22.9417	22.876	24.3268	23.9438	25.8766	25.5015	26.8876	27.0858	25.9322
P68871	Hemoglobin subunit beta;LVV-hemorphin-7;Spinorphin	HBB	0.000165633	2.62474	2.01215e-06	-1.4585	0.0171657	1.16624	25.1213	25.3994	25.2539	25.3813	25.0687	24.1416	23.8567	23.6254	23.5844	23.7239	25.8996	25.8363	27.4342	27.2491	25.6366
P35579	Myosin-9	MYH9	0.000169857	3.53605	6.3193e-08	-10.0415	7.35177e-08	-6.5054	24.8987	25.8533	24.5357	25.4218	24.7163	15.1026	15.7419	13.7373	14.2904	16.3464	18.1006	18.2439	18.5878	19.538	18.4287
P69905	Hemoglobin subunit alpha	HBA1	0.000170319	2.76646	0.00126345	-1.86466	0.0225553	0.901802	24.5284	25.0598	25.6259	25.49	25.2568	22.9298	24.6065	23.356	22.9052	22.8401	25.7773	25.597	26.0898	27.0628	25.943
P02751	Fibronectin;Anastellin;Ugl-Y1;Ugl-Y2;Ugl-Y3	FN1	0.000186428	4.56263	0.0187955	-2.26857	0.00489344	2.29406	17.8927	19.1043	17.1734	19.9201	18.8727	17.2108	15.3281	14.8987	18.1727	16.0101	20.9244	20.8492	21.6011	21.4607	19.5982
P07360	Complement component C8 gamma chain	C8G	0.000193723	3.5105	1.44981e-06	-5.01653	0.00785101	-1.50603	21.3284	21.0188	21.5969	21.1277	20.6839	15.2936	17.1065	16.8882	15.4954	15.8894	19.2766	18.7502	20.0227	21.0164	19.1595
P01024	Complement C3;Complement C3 beta chain;C3-beta-c;Complement C3 alpha chain;C3a anaphylatoxin;Acylation stimulating protein;Complement C3b alpha chain;Complement C3c alpha chain fragment 1;Complement C3dg fragment;Complement C3g fragment;Complement C3d fragment;Complement C3f fragment;Complement C3c alpha chain fragment 2	C3	0.000232861	2.78096	1.2716e-06	-3.20106	0.291999	n.s	27.8287	28.0588	27.9321	27.9014	27.7326	24.472	24.5599	23.9651	25.322	25.1294	26.8369	26.7562	28.409	28.323	27.028
P00751	Complement factor B;Complement factor B Ba fragment;Complement factor B Bb fragment	CFB	0.000267088	1.71514	1.07863e-08	-2.59531	0.0106449	-0.880176	25.5107	25.7547	25.8046	25.6582	25.6137	22.8586	22.8571	23.1116	23.1812	23.3569	24.9504	24.3748	24.9573	25.5804	24.0782
P01023	Alpha-2-macroglobulin	A2M	0.000289765	1.94503	3.06179e-09	-2.16938	0.498249	n.s	29.5525	29.3642	29.4031	29.5517	29.33	27.1142	27.2851	27.148	27.3673	27.4402	28.6606	28.5325	29.807	30.0974	28.9824
P35030	Trypsin-3	PRSS3	0.000295354	-2.48369	0.0114935	-1.02902	1.08254e-05	-3.51271	19.8158	19.2739	19.4758	20.3337	19.7397	18.1699	18.5245	19.3212	18.1712	19.307	16.2622	15.5187	16.365	15.6415	17.288
P02748	Complement component C9;Complement component C9a;Complement component C9b	C9	0.000300393	4.73481	0.00010462	-5.33692	0.0978322	n.s	20.8905	20.1121	20.5434	20.99	20.1881	15.9887	12.3677	15.2532	16.3624	16.0676	19.055	19.7892	20.6988	20.1517	20.019
P00736	Complement C1r subcomponent;Complement C1r subcomponent heavy chain;Complement C1r subcomponent light chain	C1R	0.000301916	4.61309	6.08343e-07	-5.30402	0.365914	n.s	20.909	20.6799	21.0126	20.9225	21.8508	16.1907	15.8864	15.3145	14.837	16.626	20.5479	20.9264	21.2416	21.5128	17.6913
P23142	Fibulin-1	FBLN1	0.000311305	3.48348	1.79318e-06	-7.08033	7.11178e-06	-3.59685	23.4482	24.7812	23.517	23.9955	23.5962	17.1107	18.4021	16.1302	15.2935	16.9999	19.5809	19.8762	20.6973	20.9272	20.2722
P00488	Coagulation factor XIII A chain	F13A1	0.000317451	3.22801	2.52462e-07	-6.94544	9.02566e-06	-3.71743	21.2729	22.0561	21.7228	22.1128	21.7385	14.9395	15.1807	14.8893	13.3309	15.8354	18.0859	17.232	19.0046	18.6189	17.3746
P08519	Apolipoprotein(a)	LPA	0.000342383	3.53019	2.92861e-07	-8.69691	9.29497e-07	-5.16672	25.1	25.8416	25.2177	25.2511	26.3333	17.6227	15.6375	17.6432	17.7751	15.5807	20.2233	19.9499	19.6652	21.4224	20.6492
P03952	Plasma kallikrein;Plasma kallikrein heavy chain;Plasma kallikrein light chain	KLKB1	0.000421083	2.26642	1.02151e-05	-2.78425	0.287588	n.s	21.4286	22.2816	21.244	22.3878	21.2064	19.2603	19.0687	18.7797	18.5542	18.9645	21.2779	20.8968	21.1737	22.4622	20.1488
P01860	Ig gamma-3 chain C region	IGHG3	0.000492541	2.15757	0.000473606	-1.99428	0.55648	n.s	25.2187	25.6783	24.859	25.361	24.8715	23.9133	23.5644	22.0795	23.005	23.455	25.3126	25.1598	25.8382	25.8131	24.6814
P04196	Histidine-rich glycoprotein	HRG	0.000537408	4.52834	8.28393e-06	-6.75016	0.00334178	-2.22182	23.0793	23.0597	22.4452	22.6994	22.0218	13.968	15.2962	15.7932	16.7398	17.7574	20.0782	20.1458	21.8407	21.1981	18.9333
P35858	Insulin-like growth factor-binding protein complex acid labile subunit	IGFALS	0.000662845	3.64526	0.000193547	-3.85269	0.706994	n.s	19.5415	20.7378	20.106	21.002	19.56	17.1335	16.8572	14.7669	15.4887	17.4376	19.9851	18.6112	20.7197	21.092	19.5022
P0C0L5	Complement C4-B;Complement C4 beta chain;Complement C4-B alpha chain;C4a anaphylatoxin;C4b-B;C4d-B;Complement C4 gamma chain	C4B	0.000795202	2.07265	8.96432e-06	-2.8209	0.0540683	n.s	25.5586	25.6991	25.4576	26.1811	25.5377	22.1585	23.0431	22.4558	23.0744	23.5979	24.422	24.3191	25.499	25.8324	24.6204
P01859	Ig gamma-2 chain C region	IGHG2	0.000910332	2.57802	5.00989e-06	-2.30289	0.573385	n.s	24.7017	24.6834	24.6606	24.9465	25.0355	22.2958	22.9406	23.0252	22.0535	22.1982	24.1825	23.9665	25.9791	26.2695	25.0059
P11142	Heat shock cognate 71 kDa protein	HSPA8	0.00126137	3.38301	1.9617e-06	-6.9597	4.64247e-05	-3.57669	21.7128	22.6359	22.2993	22.3105	22.067	16.4647	16.0861	14.1408	13.7104	15.8249	18.5652	17.2283	18.7851	19.8968	18.6667
P02743	Serum amyloid P-component;Serum amyloid P-component(1-203)	APCS	0.00134037	4.23687	7.6164e-06	-6.665	0.00395369	-2.42813	21.6371	22.1066	21.5349	21.513	21.603	13.1888	14.308	15.0624	15.3954	17.115	19.4634	19.8561	17.4206	20.9528	18.561
P02774	Vitamin D-binding protein	GC	0.0018592	-1.29327	0.00206133	-0.78253	3.63325e-05	-2.0758	28.2759	27.9257	28.0181	28.0123	27.7605	26.7945	27.4383	26.9084	27.3663	27.5724	25.3671	25.4503	25.9662	26.6618	26.168
A6NIZ1;P61224;P62834	Ras-related protein Rap-1b-like protein;Ras-related protein Rap-1b;Ras-related protein Rap-1A	RAP1B;RAP1A	0.00192893	3.01698	3.46383e-07	-7.61234	1.80156e-05	-4.59535	22.9833	23.4124	22.2989	22.8723	22.7245	16.8127	15.2651	14.9434	15.3069	13.9015	18.6996	16.4109	18.9825	18.8756	18.3459
P02768	Serum albumin	ALB	0.00194684	-1.03504	3.33995e-05	-0.981754	9.4146e-06	-2.0168	35.3537	35.2295	35.4718	35.3031	35.3988	34.4041	34.7179	34.43	34.2517	34.0445	32.8065	33.146	33.8051	33.8015	33.1138
P01861	Ig gamma-4 chain C region	IGHG4	0.00207982	4.25758	0.0165003	-2.95106	0.0120136	1.30653	20.0471	19.4521	19.6527	19.2056	21.056	19.0916	17.9294	14.8944	18.1781	14.5647	20.5329	20.6755	21.6109	21.6486	21.4783
P01031	Complement C5;Complement C5 beta chain;Complement C5 alpha chain;C5a anaphylatoxin;Complement C5 alpha chain	C5	0.00211233	4.44922	0.000376401	-5.14821	0.206977	n.s	21.126	21.6709	21.571	21.9367	21.6202	17.2323	17.7377	12.9965	17.1552	17.0621	19.7791	20.1401	22.4189	21.6192	20.4727
P05452	Tetranectin	CLEC3B	0.00249649	2.3223	1.69663e-05	-3.89845	0.00477807	-1.57616	19.6558	20.5591	19.8094	19.8477	19.5521	15.0201	16.4163	15.0693	16.8205	16.6056	18.5734	16.8543	18.7317	18.5437	18.8401
P02766	Transthyretin	TTR	0.00262942	-1.67322	0.0609787	n.s	0.00095115	-2.1517	26.9824	25.8468	26.6881	26.2847	26.2668	25.9054	26.0854	25.6828	26.2363	25.7665	23.1124	24.0143	24.6617	25.3882	24.1338
P00748	Coagulation factor XII;Coagulation factor XIIa heavy chain;Beta-factor XIIa part 1;Coagulation factor XIIa light chain	F12	0.00269059	2.49369	2.25982e-05	-5.24471	3.02418e-05	-2.75102	22.4822	23.1789	22.5323	21.7288	21.9786	15.1045	18.0298	17.9847	16.9435	17.6148	19.2454	20.1116	20.1713	19.2966	19.3209
P13671	Complement component C6	C6	0.00323115	2.06027	4.64415e-05	-3.48826	0.000513023	-1.42799	21.1351	21.4909	21.1097	21.1118	21.0967	17.7893	16.9929	17.5752	16.8579	19.2877	20.2775	19.2871	19.9471	20.21	19.0826
P43652	Afamin	AFM	0.00330865	-1.10805	0.052692	n.s	0.000105118	-1.78199	22.9315	24.0096	23.9194	23.3177	23.6579	22.507	22.3956	23.5961	23.1536	22.814	21.5073	21.8972	22.1423	22.0367	21.3426
P01834	Ig kappa chain C region	IGKC	0.00368596	2.08228	3.31476e-05	-2.58066	0.338803	n.s	27.5014	27.7867	27.5511	28.2783	27.1254	25.1552	25.0531	24.3095	25.8522	24.9697	26.4631	26.959	27.4679	28.7176	26.1435
P00738	Haptoglobin;Haptoglobin alpha chain;Haptoglobin beta chain	HP	0.00389866	1.3183	3.65943e-06	-1.87961	0.124655	n.s	28.3877	28.9095	29.0014	29.0312	28.8083	27.0748	27.1854	26.5537	26.7839	27.1423	27.5173	27.7555	28.7164	29.1798	28.1626
P19823	Inter-alpha-trypsin inhibitor heavy chain H2	ITIH2	0.00392205	1.58641	0.000313205	-1.90483	0.297454	n.s	25.6668	25.5937	25.2502	25.2243	25.7658	23.4631	23.1703	23.0298	23.6077	24.7057	24.8037	24.9191	26.0919	25.441	24.653
P19105;O14950	Myosin regulatory light chain 12A;Myosin regulatory light chain 12B	MYL12A;MYL12B	0.00428168	2.54321	5.98391e-07	-7.27503	2.33861e-05	-4.73182	21.6528	22.8369	21.8309	22.5153	21.4352	13.9761	15.4337	15.115	13.5349	15.8363	17.2654	16.0392	18.0828	18.6309	16.5938
P23528	Cofilin-1	CFL1	0.00433943	2.95192	8.30125e-06	-6.89753	1.55952e-05	-3.94561	22.4869	23.7534	22.9889	23.1829	22.7363	16.7432	16.0967	15.6378	14.1032	18.0799	19.2604	18.0255	19.9422	19.7481	18.4441
P02649	Apolipoprotein E	APOE	0.00455722	1.56815	3.21471e-06	-3.54941	0.000128805	-1.98126	24.3305	23.904	24.1255	24.0995	23.7682	19.841	21.5815	20.1191	20.405	20.534	21.495	21.345	22.3304	22.7215	22.4294
P06733	Alpha-enolase	ENO1	0.00492697	2.53524	2.44986e-06	-7.27914	2.20279e-05	-4.7439	22.3236	23.5737	22.0895	22.9512	21.5972	15.0209	15.2243	16.8774	13.6564	15.3604	16.5655	17.2755	18.2531	19.0039	17.7176
Q7Z5M8	Abhydrolase domain-containing protein 12B	ABHD12B	0.00518756	-2.14235	0.771397	n.s	0.00815551	-2.2728	24.6317	22.8593	24.5448	22.9096	23.9615	23.4507	24.2805	23.1257	23.4732	23.9244	19.8937	20.8375	22.6839	22.5434	21.5843
P01591	Immunoglobulin J chain	IGJ	0.00647643	2.33665	0.000413711	-3.32341	0.0340177	-0.986756	22.3744	22.9399	21.7602	22.3206	22.4405	17.895	20.3248	20.235	17.8125	18.9511	20.9081	20.5459	21.8233	22.4428	21.1816
O00299	Chloride intracellular channel protein 1	CLIC1	0.00673486	2.94832	6.01784e-05	-6.00931	0.000677833	-3.06099	20.0552	21.8726	21.2224	21.1707	19.9023	14.7499	14.9474	16.6492	12.4116	15.4186	17.992	16.8249	18.5371	18.8252	16.7391
P01619;A0A0C4DH25	Ig kappa chain V-III region B6	IGKV3D-20	0.00775637	2.1662	0.000198613	-2.16504	0.998485	n.s	21.2193	21.2831	21.3116	20.2154	21.0346	18.581	19.0547	19.1107	19.5237	17.9685	19.3305	20.7312	22.3492	22.1141	20.5446
P04004	Vitronectin;Vitronectin V65 subunit;Vitronectin V10 subunit;Somatomedin-B	VTN	0.00869074	1.9212	1.23219e-05	-4.87996	4.07606e-06	-2.95877	25.5216	25.0602	24.9605	24.9389	25.3105	19.4129	20.8696	19.3739	21.9635	19.7721	22.2537	21.825	22.8719	22.5389	21.5083
Q9H299	SH3 domain-binding glutamic acid-rich-like protein 3	SH3BGRL3	0.00980645	2.14588	1.0064e-06	-5.86748	0.000148444	-3.7216	20.1825	21.293	20.547	20.0465	20.3305	14.2667	13.676	14.1563	15.1316	15.8314	18.3376	16.3237	16.6961	17.1873	15.2466
P05160	Coagulation factor XIII B chain	F13B	0.0104145	1.83702	3.93805e-06	-6.33539	1.6641e-05	-4.49837	21.3196	23.1416	21.0179	21.9404	21.8902	14.3106	16.2485	16.5039	14.6444	15.9253	16.3612	17.3732	18.4113	17.1155	17.5565
P07996	Thrombospondin-1	THBS1	0.010628	3.70906	6.63086e-06	-11.055	2.04742e-07	-7.34597	26.5922	27.2453	26.1712	27.0704	26.2114	19.2734	14.7375	13.9974	13.519	16.4881	19.3446	18.714	18.6103	20.802	19.0898
P01700	Ig lambda chain V-I region HA	IGLV1-47	0.0113749	1.53298	1.19239e-05	-2.20474	0.166604	n.s	20.9403	20.3342	20.9446	20.9301	20.6839	17.836	18.9707	18.7221	18.481	18.7996	18.91	19.475	20.0576	21.2707	20.7609
Q03591;P36980	Complement factor H-related protein 1;Complement factor H-related protein 2	CFHR1;CFHR2	0.012254	1.56249	1.60803e-05	-4.07574	1.663e-05	-2.51324	22.0228	22.5849	22.5907	22.8508	22.4062	17.5903	19.2358	17.2199	19.201	18.8298	19.769	19.282	20.2177	20.7185	19.902
P07225	Vitamin K-dependent protein S	PROS1	0.0124143	2.66091	7.22936e-05	-5.82843	5.73982e-05	-3.16752	22.5761	23.6616	23.2173	23.7119	22.9312	18.3347	18.7082	18.6351	14.9401	16.3378	19.2901	19.2822	20.3553	21.1295	20.2034
P04406	Glyceraldehyde-3-phosphate dehydrogenase	GAPDH	0.0124688	2.80224	2.10551e-06	-7.33097	0.000955105	-4.52872	22.7592	24.2964	22.5301	23.3313	21.5799	15.5149	14.3387	15.0763	16.2811	16.6309	18.4233	17.798	20.2423	19.582	15.8076
P02776	Platelet factor 4;Platelet factor 4, short form	PF4	0.0162654	1.60225	1.6603e-08	-9.75952	8.28191e-08	-8.15727	25.3504	25.5957	24.2853	24.9002	24.6759	15.0371	13.9456	15.2207	15.6731	16.1334	17.4327	15.7309	17.8754	16.4892	16.4929
Q9ULV4	Coronin-1C	CORO1C	0.0163182	1.57592	1.18249e-06	-4.75832	0.000215024	-3.1824	20.2656	20.8273	19.493	20.4171	20.7486	15.6428	15.1076	15.3262	15.2324	16.651	16.2362	16.7159	18.8069	17.2154	16.8652
P0C0L4	Complement C4-A;Complement C4 beta chain;Complement C4-A alpha chain;C4a anaphylatoxin;C4b-A;C4d-A;Complement C4 gamma chain	C4A	0.0192797	3.30217	0.00187314	-3.16937	0.912146	n.s	18.9116	18.4271	18.3929	20.4086	17.1037	15.4197	16.1263	16.2006	13.7679	15.8825	20.1272	18.6866	14.9536	21.0037	19.1369
P02760	Protein AMBP;Alpha-1-microglobulin;Inter-alpha-trypsin inhibitor light chain;Trypstatin	AMBP	0.0192972	0.800521	7.38972e-07	-1.93485	0.00461647	-1.13433	24.5331	25.1864	24.8147	25.1187	24.7363	23.0365	22.8494	22.736	23.136	22.9572	23.5145	23.2835	24.344	24.4111	23.1646
P22792	Carboxypeptidase N subunit 2	CPN2	0.0196811	2.13453	0.00101846	-1.71795	0.55314	n.s	21.5254	22.2732	21.8966	21.8274	21.7137	20.436	20.3875	19.1006	19.7678	20.9545	22.6719	19.9794	24.0976	22.3304	22.2398
P02763	Alpha-1-acid glycoprotein 1	ORM1	0.0198927	-1.48511	0.00346416	-1.11742	0.000888387	-2.60254	27.3026	26.2223	26.4133	26.5469	26.7659	25.9796	25.3448	25.1733	26.0476	25.1187	23.253	23.942	25.3789	24.8163	22.8481
P68133;P68032;P63267;P62736	Actin, alpha skeletal muscle;Actin, alpha cardiac muscle 1;Actin, gamma-enteric smooth muscle;Actin, aortic smooth muscle	ACTA1;ACTC1;ACTG2;ACTA2	0.0206368	2.42864	2.05305e-07	-7.14267	0.000428241	-4.71403	21.9224	23.6	22.6688	22.5111	22.3882	16.6647	14.9328	14.9449	15.0024	15.8323	16.4762	17.2665	20.1954	19.24	16.3421
P02749	Beta-2-glycoprotein 1	APOH	0.0208039	1.02575	1.17444e-07	-2.90108	0.000778829	-1.87533	27.235	27.58	26.863	27.0724	27.2459	24.0647	24.4065	24.4201	24.6101	23.9894	24.5284	24.8216	25.914	26.3086	25.047
P00739	Haptoglobin-related protein	HPR	0.0213801	1.82441	0.000265609	-3.1883	0.104196	n.s	19.3404	20.2746	20.7113	21.1761	18.6888	17.1724	16.7118	16.0829	16.7332	17.5493	18.8465	16.8786	18.5031	20.589	18.5545
P07195	L-lactate dehydrogenase B chain	LDHB	0.0255471	1.63223	0.000175108	-4.71694	0.00814556	-3.08471	18.9919	16.9157	19.5529	21.1829	18.8384	14.1138	14.1471	14.3331	14.0836	15.2194	14.1904	15.9591	17.4518	15.6356	16.8212
P0DOX5;P01857	Ig gamma-1 chain C region	IGHG1	0.0279945	1.62412	0.000122333	-2.28461	0.262147	n.s	28.1493	28.6242	27.9232	28.3573	28.6876	26.5388	26.6012	25.2989	26.5053	25.3743	26.5295	26.8123	29.3417	28.4557	27.2999
P19652	Alpha-1-acid glycoprotein 2	ORM2	0.0296358	-1.51003	0.0265743	-0.638029	0.0041856	-2.14806	23.8467	23.7958	23.3975	23.3109	23.6841	23.2365	22.832	22.216	23.1675	23.3928	20.8817	21.0558	23.133	22.1416	20.0826
P61769	Beta-2-microglobulin;Beta-2-microglobulin form pI 5.3	B2M	0.0304943	1.83928	0.000402487	-4.48649	0.00135731	-2.6472	20.4534	20.7287	18.8033	21.599	20.3746	14.8541	15.0197	15.5583	18.3174	15.7772	18.1489	16.9777	17.5914	18.7371	17.268
P62937	Peptidyl-prolyl cis-trans isomerase A;Peptidyl-prolyl cis-trans isomerase A, N-terminally processed	PPIA	0.0328397	1.82105	8.6154e-06	-7.10703	1.031e-05	-5.28598	20.7448	21.939	21.9169	22.5188	20.4787	13.347	12.9409	14.9708	16.2839	14.5204	16.5531	15.0164	15.7356	17.1125	16.7508
P02765	Alpha-2-HS-glycoprotein;Alpha-2-HS-glycoprotein chain A;Alpha-2-HS-glycoprotein chain B	AHSG	0.0347424	2.20715	0.00173414	-3.71616	0.00400372	-1.50901	26.5631	26.9398	26.6248	26.3486	27.1148	22.1722	23.092	20.6888	25.5073	23.5498	24.3217	24.7525	25.6311	26.3355	25.0051
P01876	Ig alpha-1 chain C region	IGHA1	0.0351032	0.702106	2.22467e-06	-1.96232	0.000592646	-1.26021	29.3463	29.3057	29.1875	29.2052	29.1286	26.7225	27.5946	27.4037	27.5206	27.1203	28.201	27.1691	28.0918	28.5281	27.8822
P19827	Inter-alpha-trypsin inhibitor heavy chain H1	ITIH1	0.0379642	1.1397	0.000213352	-1.83891	0.153501	n.s	24.2812	24.4034	25.2816	24.4755	24.9046	23.0662	23.0707	22.9667	23.0951	21.9531	22.6963	23.5751	25.0702	24.4702	24.0386
P01594;P01593	Ig kappa chain V-I region AU;Ig kappa chain V-I region AG	IGKV1-33	0.0384183	2.06326	0.0124355	-2.52047	0.241678	n.s	18.2379	18.4637	17.8034	18.6023	17.832	16.009	16.5666	13.8146	14.0674	17.8792	17.4465	17.4293	19.0028	17.2073	17.5673
A0A075B6K5;P80748	Ig lambda chain V-III region LOI	IGLV3-9	0.0388023	3.11617	0.01143	-3.90877	0.207021	n.s	21.0053	21.5669	20.2999	19.8706	20.8831	18.0682	19.0202	14.3964	18.955	13.6421	18.2841	19.2689	20.6646	20.7138	20.7315
P0DOX8;P0CG04;B9A064	Ig lambda-1 chain C regions;Immunoglobulin lambda-like polypeptide 5	IGLC1;IGLL5	0.0492856	2.62483	0.00772567	-2.33234	0.801449	n.s	18.435	19.1098	20.3294	20.2349	18.088	17.6607	17.8846	15.3384	16.2956	17.356	15.6934	19.178	21.3368	21.0258	20.4255
P35663	Cylicin-1	CYLC1	0.050036	n.s	0.0111864	-1.56269	0.00236882	-3.00208	21.8256	23.2578	21.6012	22.5506	20.9906	20.9671	21.1109	20.2337	19.6082	20.4925	18.344	17.4354	18.8253	20.1785	20.4322
P00450	Ceruloplasmin	CP	0.0584399	n.s	6.73584e-05	-1.56928	0.0662399	n.s	25.591	25.569	26.0788	25.8299	25.9198	24.4015	24.5839	23.8703	24.5788	23.7075	23.9414	24.7813	25.8479	25.5225	25.2278
P0DOX3;P01880	Ig delta chain C region	IGHD	0.0642321	n.s	0.00436634	-2.26991	0.73568	n.s	18.7628	17.9004	17.8693	17.8322	17.9214	14.5027	14.8456	15.8376	17.6315	16.1192	14.6989	19.4244	21.5454	18.554	18.0337
P02790	Hemopexin	HPX	0.0681621	n.s	1.75735e-05	-1.3471	2.38888e-05	-1.81032	28.3882	28.6438	28.7313	28.4823	28.209	26.8479	27.2443	27.0219	27.5344	27.0706	26.6622	26.2797	27.0303	27.1683	26.2625
P02647	Apolipoprotein A-I;Proapolipoprotein A-I;Truncated apolipoprotein A-I	APOA1	0.0695049	n.s	0.000135987	-1.72288	0.0125852	-1.00574	29.4071	30.1091	30.2716	29.7719	29.7599	28.3885	28.5026	27.3603	28.2911	28.1627	28.5537	28.4399	29.8743	29.0085	28.4145
P11021	78 kDa glucose-regulated protein	HSPA5	0.0712923	n.s	1.04009e-05	-6.30404	4.01514e-07	-5.0809	20.9903	21.639	21.2719	22.0581	20.2393	15.277	16.1323	12.7605	15.1602	15.3484	15.8541	16.1424	15.8476	16.3403	16.6096
P05156	Complement factor I;Complement factor I heavy chain;Complement factor I light chain	CFI	0.071517	n.s	3.85378e-05	-2.4818	0.00281928	-1.52663	22.1313	22.0517	22.2709	22.082	21.8203	19.1488	20.213	18.7673	20.2892	19.5288	20.2681	20.8295	20.0734	21.7743	19.7777
P01019	Angiotensinogen;Angiotensin-1;Angiotensin-2;Angiotensin-3;Angiotensin-4;Angiotensin 1-9;Angiotensin 1-7;Angiotensin 1-5;Angiotensin 1-4	AGT	0.0807737	n.s	0.00109168	-1.06034	0.00360406	-2.09092	23.9058	23.4665	24.187	23.4879	24.0683	22.247	23.066	22.6101	22.8378	23.0528	20.1304	21.1086	22.8743	22.3235	22.2239
Q01518	Adenylyl cyclase-associated protein 1	CAP1	0.0854701	n.s	1.50944e-05	-5.56368	0.000289454	-3.88508	21.7874	21.4245	21.9545	22.2385	21.8468	16.7495	14.7598	16.1923	18.2181	15.5137	17.8957	16.5184	20.2135	18.0149	17.1838
P0DOX2;P01877	Ig alpha-2 chain C region	IGHA2	0.10121	n.s	0.000247321	-2.33718	0.00867466	-1.56873	23.7464	23.2206	24.094	23.7182	22.3923	20.5094	21.5426	20.8538	20.8539	21.7259	20.7221	21.5563	22.7329	22.3316	21.9851
P07357	Complement component C8 alpha chain	C8A	0.104135	n.s	0.00309499	-3.56321	0.00579178	-1.78549	22.0991	21.6398	21.6565	21.8633	21.6283	15.1929	17.663	18.7694	19.4999	19.9458	19.497	19.1786	20.4483	21.6302	19.2054
Q8WZ42	Titin	TTN	0.118593	n.s	0.0388845	-3.6567	0.0949723	n.s	23.4588	22.6459	22.9121	23.7649	22.348	13.878	21.9203	19.0026	21.4248	20.6204	21.2899	21.8692	23.3377	22.7809	20.9191
Q93084	Sarcoplasmic/endoplasmic reticulum calcium ATPase 3	ATP2A3	0.124797	n.s	1.94254e-05	-4.39814	6.09119e-07	-5.07287	18.9792	20.2899	20.0833	20.9392	20.5254	16.47	15.0368	14.7287	16.2037	16.3869	15.2009	14.8372	15.5395	14.7223	15.1527
P07359	Platelet glycoprotein Ib alpha chain;Glycocalicin	GP1BA	0.132876	n.s	2.8503e-06	-6.11245	2.76364e-05	-4.99886	21.282	22.3249	20.8506	21.7629	20.6891	14.7477	14.5944	16.9017	14.6649	15.4386	15.5849	16.3705	17.911	16.9853	15.0635
P02679	Fibrinogen gamma chain	FGG	0.13623	n.s	7.14302e-08	-7.98732	2.84258e-05	-6.71143	22.2842	23.5622	21.8348	23.338	23.1051	14.7692	15.0533	13.8833	14.898	15.5839	13.8586	17.4554	15.3435	17.8062	16.1035
P06753;P09493	Tropomyosin alpha-3 chain;Tropomyosin alpha-1 chain	TPM3;TPM1	0.143081	n.s	1.38798e-06	-6.09042	3.4578e-06	-5.25577	22.491	21.4631	21.2301	20.8258	20.8688	16.1697	15.0219	14.8338	16.1214	14.2798	15.9177	17.5094	15.9075	15.7501	15.5153
P27797	Calreticulin	CALR	0.144745	n.s	1.1598e-05	-6.00815	0.0010906	-4.69754	22.4359	21.2489	20.7356	19.0362	20.2528	15.5664	13.8002	14.8355	14.751	14.7155	15.7524	16.3152	14.2947	18.7724	15.087
P04275	von Willebrand factor;von Willebrand antigen 2	VWF	0.148218	n.s	2.38922e-08	-7.76072	5.92897e-07	-8.60957	23.2559	24.5733	22.6611	22.9048	23.2687	15.0097	15.671	15.9033	15.6665	15.6098	13.7592	16.477	14.1289	15.2597	13.9914
P08185	Corticosteroid-binding globulin	SERPINA6	0.152694	n.s	0.089853	n.s	0.00989457	-1.7088	20.4384	22.5847	21.6443	21.5517	22.1401	21.7245	20.8392	19.8701	20.1707	21.0552	20.7007	18.8338	20.6495	20.1634	19.4679
P30041	Peroxiredoxin-6	PRDX6	0.182122	n.s	0.000246399	-5.08094	0.00425732	-3.67404	20.0105	21.1282	21.2254	20.9696	18.3151	16.6731	13.377	14.367	16.027	15.8	16.5233	13.8976	18.1187	16.8496	17.8893
P55209	Nucleosome assembly protein 1-like 1	NAP1L1	0.183967	n.s	0.000142513	-3.43758	0.00149207	-2.46415	17.6234	18.1877	17.3359	18.1769	18.4269	15.5327	14.8239	14.076	12.9221	15.2082	16.5416	15.6801	16.4091	14.0422	14.7572
P10643	Complement component C7	C7	0.185264	n.s	0.00222067	-3.90275	0.0107234	-2.33566	19.8256	18.8084	20.0261	19.9655	20.017	15.9204	16.8718	17.5897	12.6325	16.1144	15.9991	18.4431	17.8397	19.0195	15.6629
P14618	Pyruvate kinase PKM	PKM	0.199083	n.s	1.21892e-05	-6.50301	5.65966e-05	-5.19849	22.1313	22.8535	22.0631	22.1743	21.9336	16.9923	14.5334	14.2328	15.3172	17.565	17.5696	14.7256	17.3197	18.7144	16.8341
P05546	Heparin cofactor 2	SERPIND1	0.201101	n.s	4.01362e-05	-4.39343	0.0327246	-2.74833	21.1549	20.8842	21.3094	20.7323	20.5693	17.6694	15.9578	16.7587	17.4823	14.8148	14.1517	19.1802	19.8583	19.6957	18.0226
P0DOY3	Immunoglobulin lambda constant 3	IGLC3	0.213554	n.s	0.000530456	-2.34806	0.0636103	n.s	27.7754	28.4134	26.9063	28.2413	27.1742	25.3096	26.5282	24.9657	24.8452	25.1217	25.6586	24.2035	27.0395	27.5424	26.8755
Q14766	Latent-transforming growth factor beta-binding protein 1	LTBP1	0.215606	n.s	0.000722251	-4.35517	6.53641e-05	-5.30589	20.0009	20.9191	20.5972	21.4558	18.1097	14.9089	16.7857	14.0536	16.997	16.5617	14.2317	13.832	15.4042	16.0531	15.0324
P02787	Serotransferrin	TF	0.221308	n.s	2.92325e-06	-1.01988	0.0252575	-0.676519	30.2847	30.3592	30.3172	30.3381	30.1987	29.4279	29.5112	29.2596	29.1149	29.085	28.9219	29.3564	30.2442	30.105	29.4878
Q14520	Hyaluronan-binding protein 2;Hyaluronan-binding protein 2 50 kDa heavy chain;Hyaluronan-binding protein 2 50 kDa heavy chain alternate form;Hyaluronan-binding protein 2 27 kDa light chain;Hyaluronan-binding protein 2 27 kDa light chain alternate form	HABP2	0.237784	n.s	0.0204846	-1.30003	0.0919377	n.s	24.7538	25.3847	25.7044	24.8927	23.718	23.5585	24.1188	22.4559	23.8902	23.93	23.0594	22.1467	22.4353	24.2719	13.1711
P37802	Transgelin-2	TAGLN2	0.251611	n.s	0.000129844	-5.11569	0.0292184	-3.60586	19.178	21.8571	18.8842	20.6451	18.0696	15.6251	14.6439	14.0407	13.8633	14.8828	16.0862	12.8425	17.1479	14.6708	19.8574
P30405	Peptidyl-prolyl cis-trans isomerase F, mitochondrial	PPIF	0.254966	n.s	8.29845e-05	-4.36955	0.000346689	-3.42676	20.0102	19.6734	18.6618	19.4157	19.5242	15.6318	13.646	15.8647	16.4059	13.8891	16.7312	15.095	17.7818	15.4782	15.0653
P12259	Coagulation factor V;Coagulation factor V heavy chain;Coagulation factor V light chain	F5	0.264689	n.s	0.00026606	-4.66157	4.65162e-05	-5.709	21.4363	22.1269	20.5449	22.5046	20.52	17.0604	14.5523	18.0897	17.844	16.2785	13.5486	16.9385	16.6754	15.7374	15.6879
P68366;P68363;P0DPH8;P0DPH7;Q9NY65;Q9BQE3;Q6PEY2;Q71U36	Tubulin alpha-4A chain;Tubulin alpha-1B chain;Tubulin alpha-8 chain;Tubulin alpha-1C chain;Tubulin alpha-3E chain;Tubulin alpha-1A chain	TUBA4A;TUBA1B;TUBA8;TUBA1C;TUBA3E;TUBA1A	0.269803	n.s	4.46407e-06	-4.53611	0.000571008	-3.64094	19.6072	19.8081	19.1809	19.8888	19.9888	15.9963	15.5669	13.6988	15.1303	15.401	16.0684	13.7946	16.8295	15.9058	17.6709
P02655	Apolipoprotein C-II;Proapolipoprotein C-II	APOC2	0.272212	n.s	0.00158337	-3.73348	0.0699294	n.s	21.8583	22.9295	22.3682	22.8507	20.5874	17.6374	20.2983	18.683	19.0117	16.2962	18.4252	16.5238	20.8774	21.6374	21.6335
P04217	Alpha-1B-glycoprotein	A1BG	0.311819	n.s	1.61003e-05	-1.30049	0.000769261	-1.65767	26.2076	26.3553	26.5395	26.3838	26.132	25.0648	25.0317	25.4226	24.9363	24.6603	23.9279	24.4399	25.2834	25.4918	24.1868
P00387	NADH-cytochrome b5 reductase 3;NADH-cytochrome b5 reductase 3 membrane-bound form;NADH-cytochrome b5 reductase 3 soluble form	CYB5R3	0.320685	n.s	6.56512e-06	-5.18932	0.000127361	-4.46658	19.5798	19.7068	18.519	20.396	20.1277	13.713	15.0608	15.3911	13.4282	14.7897	15.7713	15.3297	14.9298	16.6936	13.272
P17066	Heat shock 70 kDa protein 6	HSPA6	0.343801	n.s	2.44226e-05	-5.72251	0.101782	n.s	18.2565	21.3112	20.7672	20.7105	21.4785	13.7985	15.5601	14.7275	14.4978	15.3275	14.857	13.4961	24.161	17.0227	14.2649
P0DP25;P0DP24;P0DP23	Calmodulin-3	CALM3	0.349432	n.s	4.13493e-05	-4.50026	8.25731e-05	-3.90032	19.2248	20.5998	19.6048	19.7737	18.5236	13.8418	16.2347	15.4551	15.483	14.2107	16.1304	15.9545	16.5114	14.1407	15.488
P62328	Thymosin beta-4;Hematopoietic system regulatory peptide	TMSB4X	0.352041	n.s	0.0214151	-2.87102	0.00760931	-4.33328	22.1909	21.3209	21.6977	19.8041	21.0643	19.2965	14.926	17.9208	20.0235	19.5559	16.6906	18.8296	19.0314	17.2397	12.62
P61981	14-3-3 protein gamma;14-3-3 protein gamma, N-terminally processed	YWHAG	0.35795	n.s	4.18096e-05	-4.62048	0.000196844	-3.86063	19.2711	19.52	18.435	19.1029	19.5221	14.7914	16.2148	14.0515	12.9184	14.7726	13.6834	16.7559	14.425	16.2044	15.4792
Q14624	Inter-alpha-trypsin inhibitor heavy chain H4;70 kDa inter-alpha-trypsin inhibitor heavy chain H4;35 kDa inter-alpha-trypsin inhibitor heavy chain H4	ITIH4	0.35869	n.s	4.36148e-06	-1.99117	0.00527209	-1.59034	23.8624	24.587	24.2065	24.6309	24.2579	22.5316	22.6596	22.0766	22.1473	22.1737	22.4653	21.7016	23.6753	23.6018	22.149
P22681	E3 ubiquitin-protein ligase CBL	CBL	0.369212	n.s	0.136873	n.s	0.0259388	-4.71579	25.6742	25.2104	25.9775	26.2313	27.3433	27.734	20.0344	26.467	21.3865	22.0135	20.757	17.5975	23.1587	26.9167	18.4278
P36955	Pigment epithelium-derived factor	SERPINF1	0.372437	n.s	3.30668e-06	-1.76585	0.00138154	-1.45333	23.0672	23.2761	23.0481	23.0669	22.9029	21.3856	20.8435	21.343	21.7372	21.2225	20.8955	21.3302	22.4898	22.1361	21.2429
O15143	Actin-related protein 2/3 complex subunit 1B	ARPC1B	0.38541	n.s	3.10035e-06	-4.08661	0.000102962	-4.77503	19.8846	19.5257	19.8627	19.9862	20.1116	15.2848	15.8775	15.3832	15.2998	17.0925	14.3562	15.5965	17.3478	14.811	13.3841
Q13201	Multimerin-1;Platelet glycoprotein Ia*;155 kDa platelet multimerin	MMRN1	0.396125	n.s	2.04671e-06	-6.48905	6.08266e-07	-6.03156	21.3155	22.0793	20.5705	22.2538	20.9275	13.4525	15.4125	15.9622	14.6269	15.2472	15.7612	16.0133	15.6187	14.4411	15.1545
P27824	Calnexin	CANX	0.398895	n.s	2.39023e-05	-5.02731	1.8889e-05	-5.56309	19.8281	21.9035	20.5864	19.932	19.5413	16.262	15.4501	13.9935	15.9264	15.0228	13.1811	15.1377	15.8847	15.1905	14.5818
P05090	Apolipoprotein D	APOD	0.409519	n.s	7.32557e-05	-0.949723	0.00152646	-1.15333	24.3393	24.7215	24.6317	24.9848	24.7318	23.7869	23.4486	23.8859	23.7582	23.781	22.7142	23.7499	23.9183	23.8537	23.4063
P16284	Platelet endothelial cell adhesion molecule	PECAM1	0.416548	n.s	4.71171e-06	-5.99911	6.77429e-05	-5.29898	20.6302	22.0814	20.9041	20.8034	20.8614	13.5594	16.4807	14.4912	15.3555	15.3982	13.4484	15.6446	17.4532	16.3214	15.9181
P04075	Fructose-bisphosphate aldolase A	ALDOA	0.421159	n.s	2.86585e-05	-5.27619	4.69564e-05	-4.68465	21.8496	20.1766	21.0623	20.4906	19.8435	15.3819	14.1754	14.4341	16.8967	16.1535	15.8269	15.9955	17.4001	14.4512	16.3256
P02671	Fibrinogen alpha chain;Fibrinopeptide A;Fibrinogen alpha chain	FGA	0.459375	n.s	0.000127844	-3.18084	9.6044e-05	-3.69004	25.6838	25.6042	25.3152	26.1027	25.1928	20.8925	22.2371	22.3468	23.2497	23.2684	20.3522	21.3252	22.8325	22.9997	21.939
P25705	ATP synthase subunit alpha, mitochondrial	ATP5A1	0.462203	n.s	0.000128898	-3.76863	0.00250422	-3.13408	18.0576	19.5254	18.9431	18.1221	18.539	14.0665	15.6376	15.5206	13.4018	15.7177	16.2545	12.8674	15.796	16.0672	16.5317
Q04917	14-3-3 protein eta	YWHAH	0.488679	n.s	4.35469e-06	-5.8696	9.87323e-06	-5.3459	21.4359	21.9848	21.2987	21.8973	21.031	16.1428	14.1019	16.4847	14.8517	16.7186	16.2	16.4759	17.0534	16.9661	14.2228
P27105	Erythrocyte band 7 integral membrane protein	STOM	0.519783	n.s	1.63286e-05	-4.52132	1.12429e-05	-4.8704	19.65	21.3583	19.5212	20.6787	20.1635	14.8317	16.319	14.9503	16.1258	16.5383	15.1892	15.2128	15.6257	16.6492	14.3428
P02652	Apolipoprotein A-II;Proapolipoprotein A-II;Truncated apolipoprotein A-II	APOA2	0.529734	n.s	0.000116939	-1.1434	0.0711881	n.s	28.9813	28.3223	28.0767	28.3319	28.5098	27.219	27.5016	27.3896	27.26	27.1348	26.3179	27.7351	28.6295	28.0225	27.116
P16671	Platelet glycoprotein 4	CD36	0.532027	n.s	8.21375e-05	-4.1563	6.02065e-05	-4.58491	19.001	20.2659	20.4903	20.9328	19.4245	15.5695	14.8946	16.1577	15.2738	17.4375	15.1739	16.1775	13.8942	16.7161	15.2283
P05556	Integrin beta-1	ITGB1	0.534006	n.s	3.78327e-06	-6.43629	6.13799e-05	-5.82821	21.0897	21.7054	21.6985	21.2289	21.8141	14.0811	14.8984	17.2325	14.3717	14.7715	17.089	14.3871	15.7048	17.5546	13.6601
P01008	Antithrombin-III	SERPINC1	0.581244	n.s	0.000149469	-1.9663	0.00196609	-2.28697	24.0393	24.6861	24.1996	24.5838	24.1944	22.2405	23.0237	22.1171	21.5885	22.9016	21.3409	20.6985	22.0426	23.492	22.6942
P30101	Protein disulfide-isomerase A3	PDIA3	0.590491	n.s	0.000133405	-4.48726	9.62022e-05	-4.12794	19.4811	21.3312	19.4113	19.692	18.8347	13.9313	15.9746	15.6221	14.2405	16.5455	14.6072	15.4659	16.3553	14.9948	16.6875
P02675	Fibrinogen beta chain;Fibrinopeptide B;Fibrinogen beta chain	FGB	0.594354	n.s	4.33852e-05	-4.77117	0.000323987	-4.37168	19.6204	22.1946	20.2057	20.6974	20.8752	15.5815	17.5608	15.5922	15.7908	15.2123	16.1122	16.9477	16.7081	17.7356	14.2314
Q96PD5	N-acetylmuramoyl-L-alanine amidase	PGLYRP2	0.601916	n.s	3.61412e-06	-1.90165	0.000118697	-2.07838	23.5529	23.842	23.8283	23.5606	23.4558	21.1722	21.9131	21.727	22.0035	21.9155	21.2552	20.8451	22.3817	22.1054	21.2602
P29622	Kallistatin	SERPINA4	0.603603	n.s	6.16605e-05	-2.80588	0.000503078	-2.55526	20.6412	20.352	20.762	20.3236	19.3274	17.1786	17.161	18.4338	16.9369	17.6664	17.8456	17.052	18.0064	18.9316	16.7942
P50395;P31150	Rab GDP dissociation inhibitor beta;Rab GDP dissociation inhibitor alpha	GDI2;GDI1	0.614441	n.s	0.0323161	-2.71795	0.000277796	-3.27722	18.6824	19.3114	18.2345	19.0727	17.3076	17.0831	15.1053	13.3621	14.5243	18.944	14.8029	15.754	15.8663	15.9278	13.8716
O00194	Ras-related protein Rab-27B	RAB27B	0.618213	n.s	0.000135776	-2.78084	0.00134345	-3.14875	18.6716	18.6669	17.7467	18.23	17.6784	15.1798	14.9124	14.5898	15.9054	16.5022	17.2366	15.0408	14.1304	15.2099	13.6323
P10909	Clusterin;Clusterin beta chain;Clusterin alpha chain	CLU	0.63114	n.s	2.06139e-05	-1.52109	0.00325914	-1.36577	25.2752	25.5661	26.0913	25.437	25.8167	24.0378	24.3745	24.2385	23.8236	24.1064	23.5725	23.8447	24.8761	25.0758	23.9882
P30048	Thioredoxin-dependent peroxide reductase, mitochondrial	PRDX3	0.639741	n.s	0.000140074	-4.59761	1.62712e-05	-4.98541	18.9725	19.8938	20.0307	20.0173	19.0005	14.8259	15.0654	13.4769	17.2659	14.2925	15.9452	13.8306	15.4911	13.3932	14.3275
P55072	Transitional endoplasmic reticulum ATPase	VCP	0.640609	n.s	0.000778468	-3.83666	0.000143465	-4.18752	19.3243	20.6893	18.2447	18.9686	20.308	17.3011	16.0617	14.4187	14.2679	16.3022	14.8449	16.9726	14.5909	15.3461	14.8428
O95810	Serum deprivation-response protein	SDPR	0.644485	n.s	0.000271521	-4.56256	0.000396413	-4.15952	18.9978	21.4473	19.3488	19.9131	20.0903	13.9958	14.7935	15.3323	17.6512	15.2116	14.3171	14.6521	15.9522	17.2364	16.8418
Q96IY4	Carboxypeptidase B2	CPB2	0.649305	n.s	0.0117716	-2.44431	0.0081908	-2.06066	19.3981	18.4492	17.8009	18.0056	19.5568	16.8201	14.3118	14.9315	17.594	17.3317	16.8936	17.1005	17.3674	14.7434	16.8024
P63261	Actin, cytoplasmic 2;Actin, cytoplasmic 2, N-terminally processed	ACTG1	0.660595	n.s	3.18875e-05	-3.84913	0.000566469	-3.50554	18.252	18.5374	18.6458	19.1695	18.8945	13.9396	13.9991	15.9047	15.8526	14.5575	15.92	15.1956	16.9804	14.5419	13.3336
P00734	Prothrombin;Activation peptide fragment 1;Activation peptide fragment 2;Thrombin light chain;Thrombin heavy chain	F2	0.671488	n.s	6.73148e-06	-3.18823	1.24429e-06	-3.29725	26.8677	27.3794	26.3112	26.5503	26.109	23.4573	23.7704	22.6403	23.5889	23.8196	23.0572	23.1161	23.7318	23.3158	23.5104
P02753	Retinol-binding protein 4;Plasma retinol-binding protein(1-182);Plasma retinol-binding protein(1-181);Plasma retinol-binding protein(1-179);Plasma retinol-binding protein(1-176)	RBP4	0.674047	n.s	0.0235987	-1.21462	0.014308	-1.44263	23.1463	23.8776	22.7461	23.235	22.3486	21.6624	22.2676	21.0957	21.2468	23.0079	20.9464	20.5039	22.2188	22.518	21.9533
Q86YW5	Trem-like transcript 1 protein	TREML1	0.680188	n.s	2.57477e-05	-4.47116	0.000155144	-4.15447	19.3973	19.0271	19.1692	20.3556	19.5539	16.2197	14.259	14.1937	16.111	14.364	17.2676	15.4544	14.9085	15.4115	13.6888
P16109	P-selectin	SELP	0.683336	n.s	0.000892687	-5.26772	6.50064e-05	-4.79185	19.9212	20.0876	20.5507	21.6527	20.2604	15.1455	14.0821	16.2395	12.4348	18.2321	15.8578	15.0919	17.786	15.0671	14.7106
P01009	Alpha-1-antitrypsin;Short peptide from AAT	SERPINA1	0.683932	n.s	0.000345697	-1.70347	0.00111585	-1.88433	26.5139	27.1297	26.5224	26.4312	26.2582	24.8261	25.0049	24.7153	25.6588	24.1329	24.1733	23.8207	25.5273	25.5009	24.4114
P14770	Platelet glycoprotein IX	GP9	0.691099	n.s	2.5491e-07	-6.09844	4.53944e-05	-5.80661	20.8922	22.2861	20.6158	21.7665	21.3173	15.4878	15.0949	15.2283	16.0275	14.5472	15.9381	14.2268	17.2745	16.57	13.8353
P07358	Complement component C8 beta chain	C8B	0.697927	n.s	0.00340555	-2.6733	0.0175725	-2.31496	19.1523	19.4233	19.4158	19.031	17.5886	15.4854	14.8731	18.1532	16.3081	16.4247	17.0239	14.4284	16.0066	16.8805	18.6968
Q13011	Delta(3,5)-Delta(2,4)-dienoyl-CoA isomerase, mitochondrial	ECH1	0.704166	n.s	0.00134079	-2.38641	0.00179036	-2.2307	17.2121	19.2361	17.5981	17.6566	16.8896	15.2272	14.4562	16.1475	15.0951	15.7344	15.3162	16.5455	15.1081	15.3909	15.0784
P01011	Alpha-1-antichymotrypsin;Alpha-1-antichymotrypsin His-Pro-less	SERPINA3	0.714027	n.s	0.000144594	-1.28781	0.00598024	-1.44377	25.1739	25.4074	25.0876	24.8981	25.4149	24.3813	24.0507	23.4746	24.0247	23.6116	22.7345	24.0153	24.4986	24.5247	22.9899
P14625	Endoplasmin	HSP90B1	0.731258	n.s	0.000941723	-4.08074	0.00164259	-4.4686	18.72	21.2901	19.6179	20.5595	19.9033	16.9358	15.3114	13.9012	15.7284	17.8105	13.2708	15.2419	16.9678	17.9656	14.3019
P24557	Thromboxane-A synthase	TBXAS1	0.752922	n.s	0.00067602	-3.92232	7.73517e-05	-3.72936	18.091	20.5736	18.9059	19.6322	18.1577	15.3741	13.7788	14.4222	15.0642	17.1095	15.768	15.354	15.4837	15.4658	14.6421
P06727	Apolipoprotein A-IV	APOA4	0.753379	n.s	2.51161e-06	-1.48767	0.0100211	-1.65159	26.7297	26.5122	26.6494	26.4896	26.516	24.7424	24.9791	25.0435	25.4147	25.2788	23.0585	25.1172	25.8382	25.587	25.038
Q12805	EGF-containing fibulin-like extracellular matrix protein 1	EFEMP1	0.753417	n.s	2.85393e-05	-4.38058	0.000937006	-4.14891	20.5949	19.9094	20.0393	19.7083	17.8862	15.6715	15.832	14.5771	14.878	15.2765	14.6431	13.8727	15.2384	17.8475	15.7919
O75083	WD repeat-containing protein 1	WDR1	0.754056	n.s	0.000207687	-4.92785	3.0649e-05	-4.67608	19.6039	20.976	20.0588	21.086	19.0908	15.4577	13.4733	16.6431	13.9405	16.6617	16.2946	15.9091	15.5858	13.9604	15.6854
O14791	Apolipoprotein L1	APOL1	0.756892	n.s	0.000188728	-2.84453	0.0183496	-3.19397	21.1348	22.045	22.0279	22.7015	21.2028	18.8407	18.5727	20.1499	18.2401	19.0859	14.9574	18.7113	20.8304	20.4141	18.229
Q9HBI1	Beta-parvin	PARVB	0.768665	n.s	1.62625e-05	-4.78169	7.70533e-05	-4.6148	19.7581	21.297	19.2497	20.6432	19.0509	16.131	15.3613	15.4366	14.822	14.3394	13.7798	16.1512	16.3709	15.1737	15.4492
P06576	ATP synthase subunit beta, mitochondrial	ATP5B	0.772513	n.s	1.59331e-06	-5.49285	6.9544e-06	-5.32213	20.0886	21.5172	20.2888	20.9235	21.0665	14.9659	14.4207	15.1373	16.5652	15.3314	15.6978	13.9392	15.0523	16.4981	16.0866
P02775	Platelet basic protein;Connective tissue-activating peptide III;TC-2;Connective tissue-activating peptide III(1-81);Beta-thromboglobulin;Neutrophil-activating peptide 2(74);Neutrophil-activating peptide 2(73);Neutrophil-activating peptide 2;TC-1;Neutrophil-activating peptide 2(1-66);Neutrophil-activating peptide 2(1-63)	PPBP	0.773183	n.s	9.78718e-08	-5.55882	1.65596e-06	-5.42376	25.7717	26.333	25.5353	26.6859	26.0985	20.7957	20.8614	19.722	20.9844	20.2668	20.4129	19.9998	21.8984	21.1724	19.8221
P00338;Q6ZMR3;P07864	L-lactate dehydrogenase A chain;L-lactate dehydrogenase A-like 6A;L-lactate dehydrogenase C chain	LDHA;LDHAL6A;LDHC	0.77658	n.s	0.000693366	-3.00158	0.022958	-2.72252	18.5548	19.6531	17.8329	19.7809	17.8708	16.1833	15.439	16.8007	15.6933	14.5684	17.215	13.0962	16.8862	17.8914	14.9911
P09211	Glutathione S-transferase P	GSTP1	0.778658	n.s	0.000519877	-4.03906	8.43103e-05	-3.81073	19.6502	20.5671	19.6784	20.7758	19.1957	16.4324	16.6043	14.5438	14.3113	17.7801	14.6351	15.8726	17.0273	16.7903	16.4883
P50148	Guanine nucleotide-binding protein G(q) subunit alpha	GNAQ	0.794421	n.s	3.94582e-06	-5.26155	1.34372e-05	-5.07091	20.4207	20.9073	20.5654	20.8386	20.6172	15.7284	13.9479	15.3732	16.8408	15.1513	14.0146	17.0368	15.0929	16.4784	15.372
P00558	Phosphoglycerate kinase 1	PGK1	0.809257	n.s	0.00017077	-3.17519	6.2942e-06	-3.04556	18.371	18.1951	18.5355	18.0369	17.6354	13.7269	16.4588	14.855	14.49	15.3673	15.2119	14.5063	15.1418	15.9559	14.7302
P23229	Integrin alpha-6;Integrin alpha-6 heavy chain;Integrin alpha-6 light chain;Processed integrin alpha-6	ITGA6	0.847625	n.s	6.15476e-05	-3.4274	1.63243e-05	-3.508	18.8598	19.2176	17.5302	18.9322	19.0526	16.0778	15.799	15.4788	14.8588	14.241	14.9545	15.9183	15.5961	14.9169	14.6666
Q15084	Protein disulfide-isomerase A6	PDIA6	0.85678	n.s	5.81054e-07	-5.37156	1.61946e-06	-5.29086	21.0643	20.8476	19.5541	20.3093	20.4545	14.764	14.2772	15.9073	15.0875	15.336	15.0889	15.1287	15.9784	15.5976	13.982
P06681	Complement C2;Complement C2b fragment;Complement C2a fragment	C2	0.859764	n.s	0.033844	-2.95072	0.0111891	-2.76987	19.0983	21.7464	23.1078	19.9349	22.0228	16.9921	16.7009	16.7036	19.8447	20.9152	16.9332	18.1262	18.6079	19.413	18.9806
P08567	Pleckstrin	PLEK	0.870597	n.s	0.000972129	-3.51068	0.00116142	-3.64598	20.4664	20.3402	18.2939	18.6937	19.1138	14.9113	14.3419	16.1436	16.979	16.9788	15.5826	17.142	14.3586	17.0714	14.5233
P04439;P01893;P10321	HLA class I histocompatibility antigen, A-3 alpha chain;Putative HLA class I histocompatibility antigen, alpha chain H;HLA class I histocompatibility antigen, Cw-7 alpha chain	HLA-A;HLA-H;HLA-C	0.873425	n.s	8.89586e-05	-6.07009	2.29475e-05	-5.93693	20.8583	22.5262	19.341	21.0209	20.8665	15.0342	16.3116	13.1687	13.4646	16.2834	14.4825	14.2345	15.5949	14.1379	16.4785
P02750	Leucine-rich alpha-2-glycoprotein	LRG1	0.890793	n.s	0.0313238	-2.07446	0.00184105	-1.95329	20.0862	20.7511	21.0521	21.2229	21.1461	19.9474	20.1658	17.3023	19.9312	16.5394	18.3786	19.6199	18.291	19.9847	18.2177
P51884	Lumican	LUM	0.902194	n.s	0.00832179	-0.705702	0.0333277	-0.743067	20.0022	19.9756	20.5396	20.5978	20.513	20.0912	19.6063	19.2068	19.4451	19.7503	19.4315	19.3642	20.0987	20.1975	18.821
P00747	Plasminogen;Plasmin heavy chain A;Activation peptide;Angiostatin;Plasmin heavy chain A, short form;Plasmin light chain B	PLG	0.913828	n.s	1.39181e-07	-3.12411	3.59966e-07	-3.15027	26.9248	27.5046	27.2622	27.404	27.0922	24.6354	24.2375	23.7791	23.9795	23.9357	24.2903	23.7765	24.5065	24.3099	23.5533
Q9Y623	Myosin-4	MYH4	0.918193	n.s	0.000621948	-1.99242	0.0013345	-1.94829	19.9101	18.8877	19.3361	19.3562	18.4204	16.1445	17.6349	17.2526	17.4811	17.4353	16.7288	17.2638	16.3403	17.7825	18.0536
P21926	CD9 antigen	CD9	0.922425	n.s	1.28027e-06	-6.28824	0.000896052	-6.15971	21.0797	21.8455	21.1096	21.2259	21.6167	13.7089	15.3434	14.7882	14.9997	16.5961	11.2952	13.9493	17.9226	17.1621	15.7497
P13224	Platelet glycoprotein Ib beta chain	GP1BB	0.929059	n.s	7.29255e-06	-6.89049	7.65821e-09	-6.95469	22.7141	23.2457	23.1056	22.4139	23.0878	15.0729	14.9132	17.2405	14.9144	17.9737	15.611	15.525	15.7947	16.0237	16.8393
P08697	Alpha-2-antiplasmin	SERPINF2	0.940245	n.s	0.000136422	-2.50004	0.0027548	-2.45627	22.6712	23.5908	22.0411	22.6947	22.1916	20.4567	20.7491	20.0528	20.1557	19.2748	18.7199	19.3704	21.3806	21.1469	20.2902
P01042	Kininogen-1;Kininogen-1 heavy chain;T-kinin;Bradykinin;Lysyl-bradykinin;Kininogen-1 light chain;Low molecular weight growth-promoting factor	KNG1	0.942876	n.s	1.1343e-05	-1.61521	0.00135365	-1.59079	25.8201	26.2744	25.8413	26.4175	25.9633	24.191	24.4092	24.2074	24.6616	24.7713	23.5504	24.299	25.3932	24.8462	24.2738
P04899	Guanine nucleotide-binding protein G(i) subunit alpha-2	GNAI2	0.965426	n.s	5.0462e-06	-5.09602	5.44262e-06	-5.07511	18.8777	20.5868	20.1581	20.8053	19.7022	14.1236	15.7328	14.9869	14.248	15.5587	14.0321	14.4235	15.7798	14.9337	15.5856
Q00610	Clathrin heavy chain 1	CLTC	0.987304	n.s	0.000310677	-4.07203	0.000392163	-4.06067	20.3609	20.2414	17.9032	20.5131	19.6494	15.0265	16.4475	17.0427	14.4576	15.3335	14.602	17.323	14.8031	15.3587	16.2778
P61158	Actin-related protein 3	ACTR3	0.995488	n.s	1.23252e-05	-5.35746	1.49265e-05	-5.36169	21.5245	21.2456	20.3501	21.3587	20.3773	15.2793	14.707	15.7642	17.4866	14.8319	15.8352	17.0473	13.9455	15.0922	16.1277
