# Supplementary material for: Towards optimized tissue regeneration: a new 3D printable bioink of alginate/cellulose hydrogel loaded with thrombocyte concentrate
Source: Front Bioeng Biotechnol. 2024 Mar 26;12:1363380. doi: 10.3389/fbioe.2024.1363380 (PMC11002213; doi:10.3389/fbioe.2024.1363380)
Supplement: Supplementary file 1 [file DataSheet1.ZIP › Proteomcis_File_04_Bioinformatics_PerumalManicam2023.xlsx]

## Sheet: Pathways
	Canonical Pathways
	Canonical Pathways	-log(p-value)	p-value	z-score	Molecules
1	Acute Phase Response Signaling	20.7	1.99526e-21	1.414	A2M,AHSG,AMBP,APCS,APOH,C1R,C1S,C3,C4A/C4B,C4BPA,C5,C9,CFB,FN1,HP,HRG,ITIH2,KLKB1
2	LXR/RXR Activation	15.5	3.16228e-16	3.051	AHSG,AMBP,APOB,APOC3,APOE,APOH,C3,C4A/C4B,C9,HPR,LPA,PON1,VTN
3	Actin Cytoskeleton Signaling	14.3	5.01187e-15	2.309	ACTA1,ACTB,ACTN1,CFL1,FLNA,FN1,GSN,ITGA2B,ITGB3,MYH9,MYL12A,MYL6,PFN1,TLN1,VCL
4	IL-12 Signaling and Production in Macrophages	13.1	7.94328e-14	-3.742	APOB,APOC3,APOE,C3,IGHG1,IGHG2,IGHG3,IGHG4,IGHM,IGKC,JCHAIN,LPA,PON1,THBS1
5	Phagosome Formation	11.7	1.99526e-12	3.638	C3,CFL1,FN1,IGHA1,IGHG1,IGHG2,IGHG3,IGHG4,IGHM,IGKC,IGLC1,ITGA2B,ITGB3,JCHAIN,MYH9,MYL12A,MYL6,TLN1,VTN
6	Coagulation System	8.68	2.0893e-09	0.816	A2M,F12,F13A1,F13B,KLKB1,PROS1
7	Phospholipase C Signaling	6.65	2.23872e-07	2.449	IGHA1,IGHG1,IGHG2,IGHG3,IGHG4,IGHM,IGKC,IGKV1-33,IGKV3-20,IGLC1,IGLV1-47,IGLV3-9,ITGA2B,ITGB3,JCHAIN,MYL12A,MYL6
8	Intrinsic Prothrombin Activation Pathway	6.48	3.31131e-07	1.342	F12,F13A1,F13B,KLKB1,PROS1
9	RHOA Signaling	5.34	4.57088e-06	2.449	ACTA1,ACTB,CFL1,MYL12A,MYL6,PFN1
10	Hematopoiesis from Pluripotent Stem Cells	4.64	2.29087e-05		IGHA1,IGHG1,IGHG2,IGHG3,IGHG4,IGHM,IGKC,IGLC1,JCHAIN
11	Signaling by Rho Family GTPases	4.41	3.89045e-05	2	ACTA1,ACTB,CFL1,ITGA2B,ITGB3,MYL12A,MYL6
12	VEGF Signaling	3.41	0.000389045	1	ACTA1,ACTB,ACTN1,VCL

## Sheet: Functions
	Diseases or Functions Annotation
	Diseases or Functions Annotation	[-log (p-value)]	p-value	Activation z-score	Molecules
1	Hemostasis	24.5171	3.04e-25	1.991	APOE,APOH,C3,C4A/C4B,C9,CLIC1,F12,F13A1,F13B,FERMT3,FN1,GSN,HP,HRG,IGHM,ITGA2B,ITGB3,KLKB1,LPA,PF4,PPIA,PROS1,THBS1,VTN
2	Coagulation	20.8996	1.26e-21	1.516	APOE,APOH,C3,C4A/C4B,C9,CLIC1,F12,F13A1,F13B,GSN,HP,HRG,ITGA2B,ITGB3,KLKB1,PF4,PPIA,PROS1,THBS1,VTN
3	Aggregation of blood cells	20.0477	8.96e-21	0.937	ACTB,APCS,C3,C5,CFH,CLIC1,F12,FERMT3,FLNA,GSN,HBB,IGHM,ITGA2B,ITGB3,KLKB1,PF4,PPIA,THBS1,TLN1,VCL,VTN
4	Complement activation	17.9136	1.22e-18	1.499	APOE,C1R,C3,C4A/C4B,C6,CD5L,CFB,CFH,F12,IGHG1,JCHAIN,KLKB1
5	Adhesion of blood cells	14.5784	2.64e-15	2.839	A2M,APCS,APOE,APOH,C3,C4A/C4B,C5,CFH,CFHR1,FERMT3,FLNA,FN1,IGHM,ITGA2B,ITGB3,KLKB1,PF4,THBS1,TLN1,VTN
6	Cell movement	14.2636	5.45e-15	4.126	A2M,ACTA1,ACTB,ACTN1,AHSG,APCS,APOB,APOE,APOH,C3,C4A/C4B,C5,C6,CD5L,CFB,CFH,CFHR1,CFL1,CLIC1,CORO1C,ENO1,F12,F13A1,FERMT3,FLNA,FN1,GAPDH,GSN,HP,HRG,HSPA8,IGHM,ITGA2B,ITGB3,KLKB1,LPA,MYH9,MYL12A,PF4,PFN1,PPIA,PROS1,THBS1,TLN1,VCL,VTN,YWHAZ
7	Bleeding	12.8729	1.34e-13	-2.478	APOB,APOE,C3,C4A/C4B,C5,F12,F13A1,FBLN1,FERMT3,FLNA,FN1,HRG,ITGA2B,ITGB3,KLKB1,MYH9,PPIA,PROS1,THBS1,TLN1
8	Inflammatory response	11.6716	2.13e-12	3.9	AHSG,APCS,APOE,APOH,C3,C4A/C4B,C5,C6,CFH,F12,FN1,GSN,HP,IGHG1,IGHM,ITGB3,KLKB1,LPA,PF4,PFN1,PON1,PPIA,PROS1,THBS1,VTN
9	Activation of blood platelets	11.5376	2.9e-12	1	APOE,APOH,C3,CLIC1,GSN,HRG,ITGA2B,ITGB3,PF4,PPIA,THBS1
10	Activation of blood cells	11.4802	3.31e-12	3.071	APCS,APOE,APOH,B2M,C3,C4A/C4B,C5,C6,CFH,CLIC1,FN1,GSN,HRG,IGHG1,IGHM,ITGA2B,ITGB3,KLKB1,PF4,PPIA,PROS1,THBS1,TLN1,VTN
11	Angiogenesis	9.38195	4.15e-10	1.112	APOB,APOE,APOH,C3,C5,C6,CFB,CFH,F12,FBLN1,FERMT3,FLNA,FN1,GSN,HP,HRG,ITGB3,KLKB1,MYH9,PF4,PPIA,PROS1,THBS1,VTN,YWHAZ
12	Adhesion of blood platelets	8.77211	1.69e-09	1.915	APOH,C3,FERMT3,FN1,IGHM,ITGA2B,THBS1
13	Chemotaxis	8.45223	3.53e-09	2.88	A2M,ACTN1,APOE,C3,C4A/C4B,C5,FN1,GSN,HP,HRG,ITGB3,LPA,PF4,PFN1,PPIA,THBS1,VTN
14	Synthesis of reactive oxygen species	8.33819	4.59e-09	-1.182	ACTB,APCS,APOE,C3,C5,CFB,CFH,CLIC1,FLNA,FN1,GSN,HBA1/HBA2,HBB,HP,ITGB3,PPIA,YWHAZ
15	Thrombocytopenia	7.68194	2.08e-08	-1.067	C3,C4A/C4B,C5,CFB,FLNA,ITGA2B,ITGB3,MYH9,PPIA,PROS1,THBS1

## Sheet: Upstream Regs
	Upstream Regulators
	Upstream Regulator	[- log (p-value)]	p-value	Activation z-score	Target Molecules in Dataset
1	APP	11.2321	5.86e-12	2.407	ACTA1,ACTB,APOE,C1R,C1S,C3,C4A/C4B,CD5L,CFH,CFL1,CLIC1,ENO1,FLNA,FN1,GAPDH,HBA1/HBA2,HSPA8,ITGB3,LDHB,PPIA,YWHAZ
2	TGFB1	9.82974	1.48e-10	3.256	ACTA1,ACTN1,APOB,APOE,B2M,C1R,C1S,C3,C4BPA,C5,CFB,CFH,CFL1,CORO1C,ENO1,F12,F13A1,FLNA,FN1,GSN,IGHM,ITGB3,MYH9,MYL12A,MYL6,THBS1,VCL
3	SRF	9.53611	2.91e-10	3.093	A2M,ACTA1,ACTB,ACTN1,CFL1,FLNA,GSN,IGHM,ITGA2B,MYH9,PPIA,TLN1,VCL
4	IFNG	9.065	8.61e-10	1.401	A2M,ACTB,B2M,C1R,C3,C4A/C4B,CD5L,CFB,CFH,ENO1,FBLN1,FN1,HP,HSPA8,IGHG1,IGHM,IGLC1,ITGB3,MYH9,PF4,PPIA,THBS1,VCL
5	HNF4A	8.41794	3.82e-09	0.968	ACTN1,AHSG,AMBP,APCS,APOB,APOC3,APOE,APOH,B2M,C1S,C3,C4A/C4B,C6,C8G,F12,F13B,FLNA,GAPDH,GSN,HSPA8,LPA,MYL6,PON1,TLN1,VCL,VTN
6	IL6	7.98716	1.03e-08	2.291	A2M,APCS,APOB,APOE,C3,CFH,F12,F13A1,FN1,HP,IGHM,ITGB3,JCHAIN,LPA,PON1,THBS1
7	IL1B	7.45223	3.53e-08	1.725	A2M,APCS,APOB,APOE,B2M,C1R,C3,C4A/C4B,C5,CFB,F13A1,FERMT3,FN1,HP,IGFALS,ITGB3,THBS1,TLN1
8	PPARA	7.33442	4.63e-08	-2.243	ACTA1,APCS,APOC3,APOE,C1R,C1S,C3,C5,C6,C9,CFH,PON1
9	TNF	5.57349	2.67e-06	2.739	A2M,ACTA1,ACTB,APCS,APOE,B2M,C1S,C3,C4A/C4B,C5,CFB,CFL1,FN1,HP,HSPA8,IGKC,ITGB3,MYH9,MYL6,THBS1,VCL
10	IL4	5.44129	3.62e-06	2.781	ACTB,APOE,C3,F13A1,FLNA,FN1,HP,IGHG1,IGHG2,IGHG3,IGHG4,ITGB3,JCHAIN,MYH9,PROS1,TLN1
11	STAT3	4.26122	5.48e-05	2.691	A2M,AHSG,C3,C5,CFB,CFH,FN1,HBB,HP,LDHB,THBS1
12	OSM	3.85387	0.00014	2.941	A2M,B2M,C1R,C1S,C4A/C4B,C4BPA,CFB,FN1,HP
13	TP53	3.56067	0.000275	1.078	A2M,ACTB,ACTN1,APOE,C9,FN1,GAPDH,GSN,HSPA8,ITGA2B,LDHB,MYH9,PFN1,THBS1,TLN1,VCL,YWHAZ
14	IL5	3.43297	0.000369	2.401	A2M,ENO1,IGHG1,IGHM,JCHAIN,TPM4
15	PDGF	1.5544	0.0279		C3,FLNA,FN1,THBS1
